# Supplementary material for: Single cell RNA-seq study of wild type and Hox9,10,11 mutant developing uterus
Source: Sci Rep. 2019 Mar 14;9:4557. doi: 10.1038/s41598-019-40923-w (PMC6418183; doi:10.1038/s41598-019-40923-w)
Supplement: Supplementary file 1 — Table S2 [file 41598_2019_40923_MOESM1_ESM.xlsx]

## Sheet: EpithelialDE
Gene	avg_logFC_WTvTH_Epithelial	FC WTvTH	avg_logFC_WTvWTA11_Epithelial	FC WTvWTA11	WT.pct.Id_Epithelial	TH.pct.Id_Epithelial	WTA11.pct.Id_Epithelial	WT.avg.Id_Epithelial	TH.avg.Id_Epithelial	WTA11.avg.Id_Epithelial
Gstm7	3.13748	23.0457	0.548751	1.73109	0.185705	0.0356473	0.112098	1.71865	0.0650098	0.988593
Isg15	2.86951	17.6283	3.28263	26.6457	0.128271	0.0168856	0.0843507	0.791601	0.0354723	0.0200837
Calb1	2.80389	16.5087	0.482369	1.61991	0.332482	0.0825516	0.249723	4.78593	0.280509	2.95062
BC048679	2.75312	15.6915	0.615736	1.85102	0.124442	0.0243902	0.082131	0.986382	0.0534982	0.528289
Ap3b2	2.52956	12.5479	0.650145	1.91582	0.137205	0.0243902	0.0854606	0.819841	0.0561337	0.423152
Hdc	2.32408	10.2173	0.617229	1.85378	0.141034	0.0393996	0.116537	1.14655	0.103195	0.613884
Sema3e	2.09277	8.10732	0.599704	1.82158	0.101468	0.0337711	0.0788013	0.595964	0.0647429	0.322659
Mitf	2.03145	7.62511	0.698985	2.01171	0.118698	0.0393996	0.0854606	0.883864	0.107226	0.434331
Tpd52l1	2.02924	7.6083	0	1	0.175495	0.0562852	0.134295	1.13715	0.140776	1.07525
AA465934	2.01064	7.46811	0.411421	1.50896	0.129547	0.0281426	0.0876804	0.670622	0.0811371	0.441053
Lgi1	1.94474	6.99181	0.445493	1.56126	0.156988	0.0487805	0.104329	1.07485	0.14516	0.684855
Cntnap2	1.76452	5.83878	0.504872	1.65677	0.102106	0.0356473	0.082131	0.563993	0.0883071	0.336453
Oasl2	1.75328	5.77353	1.64337	5.17257	0.127632	0.0412758	0.0987791	0.694502	0.112023	0.1262
Lsp1	1.74175	5.70734	0.602331	1.82637	0.102106	0.0450281	0.0765816	1.27637	0.215389	0.69433
Gcnt3	1.73219	5.653	0.484638	1.62359	0.119336	0.0450281	0.099889	0.61744	0.100992	0.376453
Ankrd29	1.72761	5.62717	0.869828	2.3865	0.169113	0.0712946	0.139845	0.998893	0.16929	0.41275
Sbspon	1.72625	5.61953	0	1	0.14933	0.0637899	0.110988	0.857272	0.144332	0.696394
Igfbp4	1.71871	5.57731	0.762353	2.14331	0.104659	0.0393996	0.0899001	1.10765	0.190392	0.511459
Aldh1a1	1.71377	5.54987	0.420221	1.5223	0.194001	0.097561	0.152053	1.45222	0.25347	0.950537
Egfl6	1.68604	5.39809	1.27972	3.59563	0.148692	0.0881801	0.119867	1.17781	0.210042	0.320347
Iigp1	1.66561	5.28889	3.02499	20.5937	0.192087	0.0919325	0.144284	1.40846	0.258196	0.0588783
Acta2	1.61971	5.05165	0.859329	2.36158	0.190172	0.106942	0.148724	2.51551	0.489939	1.05942
Ptprr	1.60551	4.98042	0	1	0.140396	0.0675422	0.109878	0.781678	0.148958	0.664007
Rtp4	1.60398	4.9728	2.1031	8.19149	0.183153	0.0787992	0.136515	1.03166	0.199472	0.117164
Ddx60	1.50124	4.48725	1.92348	6.84472	0.10402	0.0469043	0.0765816	0.58687	0.123015	0.0772015
Col3a1	1.46226	4.31572	0.39991	1.49169	0.185067	0.114447	0.165372	3.08554	0.707273	2.06519
Spats2l	1.45465	4.28297	0.262197	1.29978	0.10402	0.065666	0.0854606	0.568322	0.125028	0.434938
Zmpste24	1.43766	4.21084	0.397395	1.48794	0.289726	0.180113	0.246393	1.94896	0.455218	1.30655
Ctsd	1.42345	4.15144	0.570586	1.7693	0.539247	0.429644	0.500555	7.66496	1.83875	4.32784
Lbp	1.40796	4.08761	0	1	0.306956	0.198874	0.259711	2.44328	0.590176	1.97617
Mab21l3	1.3862	3.99964	0.291257	1.33811	0.163369	0.0863039	0.129856	0.884891	0.213743	0.658773
Lgals1	1.37458	3.95342	0.277897	1.32035	0.416082	0.277674	0.36182	4.4169	1.10976	3.34282
Col1a1	1.35788	3.88796	0	1	0.111678	0.0619137	0.0987791	1.1853	0.297437	1.03169
Tmem123	1.34209	3.82705	0	1	0.363114	0.227017	0.299667	2.73731	0.707867	2.66506
Gstm1	1.32689	3.7693	0.322513	1.38059	0.297384	0.170732	0.248613	2.11947	0.554952	1.53244
Tpm2	1.32648	3.76774	0.874442	2.39754	0.128271	0.0956848	0.109878	1.21685	0.31562	0.501713
Ckb	1.314	3.72101	0	1	0.245692	0.146341	0.208657	1.58026	0.417373	1.24312
Pepd	1.31289	3.7169	0	1	0.122527	0.0637899	0.0932297	0.580712	0.148926	0.469618
Ganc	1.29042	3.63433	0.364798	1.44022	0.139757	0.0806754	0.118757	0.715726	0.189687	0.493899
Sparcl1	1.26138	3.5303	0.419962	1.5219	0.148692	0.0863039	0.135405	1.63615	0.456292	1.07164
Ifit1	1.24809	3.48369	2.57002	13.0661	0.121889	0.0675422	0.100999	0.732556	0.203152	0.0468308
Rdh10	1.24604	3.47656	0.706426	2.02673	0.149968	0.0956848	0.128746	0.853561	0.238395	0.416085
Igfbp7	1.22927	3.41872	0.530704	1.70013	0.103382	0.0694184	0.0965594	1.01572	0.290032	0.593322
S100g	1.22919	3.41845	0.441208	1.55458	0.181876	0.116323	0.167592	2.10061	0.607417	1.34767
Stx18	1.22803	3.41451	0.455494	1.57695	0.127632	0.0863039	0.103219	0.695391	0.196586	0.437313
Lgals3bp	1.22547	3.40578	1.70443	5.49826	0.104659	0.0581614	0.0887902	0.529431	0.148387	0.0881094
Srgap1	1.21109	3.35713	0.536867	1.71064	0.109126	0.0675422	0.0932297	0.552843	0.157656	0.319025
Gng12	1.19691	3.30987	0	1	0.121251	0.0750469	0.105438	0.584057	0.16948	0.534375
Gm10222	1.18755	3.27905	-0.47037	-1.60059	0.641991	0.517824	0.592675	8.93532	2.71803	14.3078
Col1a2	1.17312	3.23205	0	1	0.200383	0.155722	0.186459	3.07115	0.943313	2.40768
B2m	1.16053	3.19164	0.601784	1.82537	0.381621	0.305816	0.346282	2.90933	0.90468	1.5893
mt-Nd4l	1.15853	3.18523	-0.510655	-1.66638	0.596682	0.487805	0.559378	7.18329	2.24832	11.9768
Gm6430	1.14136	3.13103	0	1	0.100191	0.0694184	0.0921199	0.449004	0.136598	0.418837
9530059O14Rik	1.12643	3.08462	0.356739	1.42866	0.105935	0.0637899	0.0987791	0.517316	0.16095	0.359098
Nf2	1.12369	3.07619	0	1	0.140396	0.0938086	0.119867	0.638493	0.20081	0.508412
Lpar6	1.11503	3.04966	0.289533	1.3358	0.125718	0.0844278	0.106548	0.58136	0.18391	0.4327
Xaf1	1.1003	3.00505	1.08798	2.96826	0.298022	0.19137	0.253052	1.87818	0.618334	0.626123
Hddc2	1.09472	2.98835	0.304546	1.35601	0.479898	0.36773	0.435072	3.81149	1.2688	2.80819
Igfbp5	1.09178	2.97957	0.903926	2.46928	0.177409	0.135084	0.168701	1.57189	0.520913	0.63063
Sec24b	1.08955	2.97292	0	1	0.117422	0.0956848	0.109878	0.546309	0.177125	0.476242
mt-Atp8	1.0805	2.94616	-0.508823	-1.66333	0.469049	0.373358	0.45283	4.55595	1.5398	7.5847
Serp1	1.08046	2.94605	0.266988	1.30602	0.228462	0.142589	0.211987	1.13162	0.377509	0.864118
Pgr	1.07265	2.92312	0	1	0.146139	0.101313	0.134295	0.651208	0.216199	0.508294
Mgll	1.05718	2.87825	0	1	0.227824	0.15197	0.197558	1.36269	0.466919	1.42202
Oas1g	1.05124	2.86121	1.26394	3.53934	0.14231	0.0881801	0.129856	0.706162	0.240301	0.192343
Oas1a	1.04907	2.85499	1.1707	3.22426	0.149968	0.097561	0.134295	0.769908	0.263174	0.231888
Sp100	1.04874	2.85405	1.65279	5.22155	0.144225	0.0994371	0.126526	0.741222	0.253213	0.13387
Sec11c	1.03744	2.82198	1.24518	3.47357	0.1321	0.0844278	0.109878	0.599358	0.205933	0.165427
Gstm5	1.02849	2.79683	0	1	0.13529	0.110694	0.122087	0.686532	0.239044	0.628885
Sox17	1.02777	2.79482	0	1	0.552648	0.470919	0.524972	5.16729	1.84246	5.05917
Msx1	1.02237	2.77977	0	1	0.700702	0.596623	0.657048	9.67531	3.47421	8.59675
Prss23	1.01171	2.7503	0.785273	2.19301	0.25335	0.19137	0.218646	1.4919	0.536087	0.674861
Nav1	0.989094	2.6888	0.744835	2.10609	0.114231	0.0881801	0.0976693	0.643205	0.232936	0.30015
Fermt1	0.976416	2.65492	0	1	0.537971	0.410882	0.500555	4.47939	1.68097	4.27645
Iah1	0.972835	2.64543	0.398157	1.48908	0.106573	0.0750469	0.0943396	0.484717	0.177008	0.32223
Shisa5	0.97178	2.64264	0.347659	1.41575	0.11104	0.0806754	0.100999	0.459624	0.16771	0.321714
Lancl1	0.963755	2.62152	0	1	0.114869	0.0844278	0.106548	0.574063	0.212795	0.447243
Mme	0.960476	2.61294	0	1	0.288449	0.208255	0.265261	1.82355	0.69172	1.49284
Stat1	0.957821	2.60601	1.25353	3.50267	0.135929	0.0863039	0.129856	0.708348	0.26565	0.195086
Sox9	0.95507	2.59885	0.781587	2.18494	0.124442	0.101313	0.126526	0.669811	0.251581	0.301135
Slfn2	0.94927	2.58382	1.61022	5.00392	0.103382	0.0675422	0.0921199	0.482253	0.180514	0.0883735
Stc1	0.946892	2.57769	0.567901	1.76456	0.416082	0.309568	0.379578	3.40583	1.31515	1.9258
Cobl	0.938213	2.55541	0.547352	1.72867	0.188896	0.155722	0.1798	1.00628	0.387696	0.577896
Lgr5	0.93395	2.54454	0	1	0.261646	0.202627	0.237514	1.61852	0.630004	1.26659
Map3k3	0.929871	2.53418	0	1	0.125718	0.0863039	0.109878	0.564951	0.216878	0.609689
Eif4enif1	0.928808	2.53149	0.265118	1.30358	0.259732	0.193246	0.229745	1.44578	0.565068	1.10675
Gstm2	0.920358	2.51019	0	1	0.204212	0.166979	0.193119	0.958995	0.376025	1.15825
Klf9	0.920065	2.50945	0.593509	1.81033	0.157626	0.120075	0.140954	0.910412	0.356778	0.498422
Rfk	0.911275	2.48749	0	1	0.169113	0.121951	0.145394	0.797799	0.314744	0.675796
Fam114a1	0.908905	2.4816	0	1	0.108488	0.0769231	0.103219	0.502581	0.196552	0.40587
Irf9	0.908157	2.47975	0.878282	2.40676	0.194001	0.135084	0.165372	0.952474	0.378134	0.389904
Nipsnap3b	0.905131	2.47226	0	1	0.108488	0.0769231	0.0876804	0.462851	0.181263	0.479491
Pla2g10	0.901949	2.4644	0	1	0.150606	0.11257	0.136515	0.694418	0.275837	0.706806
Odf2	0.897797	2.45419	0.316395	1.37217	0.122527	0.0900563	0.115427	0.626826	0.249485	0.454101
Ptplad2	0.897394	2.4532	0	1	0.162731	0.135084	0.154273	0.808989	0.323845	0.790352
Sqstm1	0.89346	2.44357	0	1	0.310785	0.247655	0.27081	1.82958	0.742825	1.68557
4833439L19Rik	0.892108	2.44027	0	1	0.111678	0.0806754	0.099889	0.476423	0.189332	0.505932
Lamp2	0.886488	2.42659	0	1	0.383535	0.307692	0.349612	2.40001	0.983167	1.87617
Ppic	0.882191	2.41619	0	1	0.119336	0.0956848	0.0987791	0.521906	0.210143	0.436336
H2afy2	0.872956	2.39398	0	1	0.178047	0.135084	0.170921	0.750288	0.307584	0.705842
Lrp2	0.872023	2.39175	0.332192	1.39402	0.193363	0.153846	0.1798	1.21284	0.501276	0.867206
Ilvbl	0.871035	2.38938	0.51736	1.67759	0.269304	0.227017	0.251942	1.55889	0.646611	0.925206
Lrpap1	0.869898	2.38667	0	1	0.330568	0.272045	0.298557	1.99541	0.830256	1.92172
Gm7729	0.869722	2.38625	0	1	0.272495	0.238274	0.249723	1.50203	0.623643	1.49547
Snx1	0.865289	2.37569	0.299613	1.34934	0.190172	0.138837	0.170921	0.925413	0.383743	0.68324
Pgp	0.859845	2.36279	0	1	0.10083	0.0787992	0.0843507	0.480845	0.197739	0.372274
Fam184b	0.859083	2.36099	2.06284	7.86827	0.107211	0.0694184	0.103219	0.653942	0.271213	0.0743823
Ctsb	0.856764	2.35553	0	1	0.538609	0.45591	0.501665	4.47002	1.89192	3.81586
Gm22774	0.853844	2.34866	0	1	0.164646	0.138837	0.148724	0.696125	0.29065	0.728478
Gm13251	0.851701	2.34363	0.379506	1.46156	0.194001	0.155722	0.168701	0.950728	0.399931	0.647329
Cgnl1	0.851641	2.34349	1.07354	2.92573	0.20485	0.168856	0.201998	1.28079	0.540797	0.431185
H2-D1	0.84899	2.33729	0.261179	1.29846	0.396299	0.326454	0.369589	2.67014	1.13669	2.05409
Slc39a4	0.848417	2.33595	0	1	0.148054	0.114447	0.134295	0.696387	0.292399	0.759402
Ly6e	0.847728	2.33434	0	1	0.452457	0.405253	0.432852	3.78793	1.61699	3.95974
Nsg2	0.846346	2.33111	0	1	0.167198	0.133208	0.153163	0.767469	0.323518	0.72362
Gm16494	0.844944	2.32785	0	1	0.103382	0.097561	0.106548	0.434712	0.18104	0.457067
Sptssa	0.842419	2.32198	0	1	0.289087	0.217636	0.266371	1.60075	0.6837	1.26095
Pgk1-rs7	0.83437	2.30336	0	1	0.215061	0.17636	0.199778	0.951446	0.40741	1.10398
Slc25a48	0.831976	2.29785	0.384072	1.46825	0.532227	0.463415	0.510544	5.24071	2.27505	3.56617
1500011B03Rik	0.831941	2.29777	0.747937	2.11264	0.155073	0.114447	0.140954	0.694931	0.296788	0.323673
Trim12c	0.830777	2.2951	0.921046	2.51192	0.107211	0.0825516	0.0932297	0.485229	0.205777	0.187152
Trim35	0.830038	2.29341	0	1	0.144225	0.118199	0.128746	0.614106	0.262131	0.553466
Slc9a3r2	0.826898	2.28622	0.372834	1.45184	0.165922	0.131332	0.148724	0.747855	0.321489	0.511995
Rpp25l	0.825576	2.2832	0.788255	2.19956	0.20485	0.159475	0.186459	0.891413	0.384803	0.399816
Prr15l	0.823184	2.27774	0.393844	1.48267	0.167198	0.114447	0.143174	0.810373	0.35017	0.543308
Hk1	0.820669	2.27202	0	1	0.109764	0.065666	0.0876804	0.491796	0.210859	0.443045
Tmed4	0.816982	2.26366	0	1	0.117422	0.097561	0.103219	0.519657	0.223983	0.516888
Cxx1c	0.813447	2.25567	0	1	0.11104	0.0844278	0.100999	0.485501	0.209669	0.41225
Dap	0.811735	2.25181	0	1	0.158264	0.129456	0.144284	0.754779	0.329628	0.815044
Tmem64	0.811696	2.25172	0.251525	1.28599	0.158264	0.136961	0.146504	0.711636	0.310481	0.551154
Ddx58	0.810922	2.24998	0.665511	1.94548	0.183153	0.129456	0.169811	0.871756	0.381895	0.443232
Ivns1abp	0.809849	2.24757	0.43401	1.54343	0.420549	0.377111	0.415094	2.75325	1.21944	1.78033
Slc1a5	0.80972	2.24728	0.694082	2.00187	0.318443	0.260788	0.293008	1.98925	0.879631	0.98869
Mfhas1	0.808805	2.24522	0.359113	1.43206	0.137843	0.116323	0.129856	0.679966	0.297304	0.471801
Gpr116	0.808604	2.24477	0.579429	1.78502	0.1321	0.0956848	0.128746	0.65097	0.284449	0.360288
Tnks1bp1	0.806918	2.24099	0.293072	1.34054	0.121889	0.0994371	0.114317	0.59901	0.261759	0.444302
Parp14	0.805634	2.23812	1.33613	3.8043	0.142948	0.114447	0.146504	0.742657	0.326291	0.187844
Necap2	0.804738	2.23611	0	1	0.108488	0.0994371	0.112098	0.43073	0.187096	0.341734
Pkm	0.803875	2.23418	0	1	0.390555	0.34334	0.36737	2.30525	1.02628	2.24785
Sparc	0.802903	2.23201	0	1	0.183153	0.157598	0.18091	1.84071	0.819167	1.44015
Atp1b1	0.80158	2.22906	0.614783	1.84926	0.273772	0.232645	0.259711	1.50809	0.671045	0.810919
Gm16485	0.801205	2.22823	0.392916	1.48129	0.217613	0.183865	0.193119	1.21468	0.539622	0.816766
Kars	0.799599	2.22465	0	1	0.165284	0.131332	0.133185	0.783039	0.346478	0.728067
Dctn3	0.798888	2.22307	0.791456	2.20661	0.301851	0.238274	0.281909	1.57776	0.704221	0.70955
Hadh	0.792822	2.20962	0	1	0.202297	0.195122	0.194229	0.981825	0.438866	0.873181
Cnn3	0.792428	2.20875	0	1	0.245054	0.206379	0.240844	1.36354	0.611864	1.28868
Pgk1	0.79226	2.20838	0	1	0.252712	0.204503	0.239734	1.12808	0.505346	1.34272
Cd164	0.79184	2.20745	0	1	0.121251	0.097561	0.107658	0.515927	0.228251	0.49389
Nudc	0.791203	2.20605	0	1	0.338864	0.288931	0.322974	1.88651	0.849684	1.78959
Sdcbp	0.790003	2.2034	0	1	0.220166	0.155722	0.192009	1.07126	0.480721	1.02425
Sec23b	0.78589	2.19436	0	1	0.428207	0.375235	0.400666	3.02695	1.37398	2.60612
Dcakd	0.78488	2.19214	0	1	0.101468	0.0694184	0.0899001	0.511755	0.228011	0.477402
Stk17b	0.781129	2.18394	0	1	0.102744	0.0769231	0.0965594	0.434514	0.193538	0.343403
Caprin2	0.779842	2.18113	0.387284	1.47297	0.132738	0.0994371	0.119867	0.601146	0.270197	0.404906
Fzd2	0.779384	2.18013	0.316481	1.37229	0.185067	0.168856	0.170921	0.963049	0.436326	0.69907
mt-Nd5	0.777546	2.17613	-0.346709	-1.41441	0.884493	0.864916	0.880133	27.382	12.5775	38.7334
Ubb	0.776773	2.17444	0	1	0.698787	0.654784	0.675916	8.85713	4.06788	9.72681
Rsbn1	0.774147	2.16874	0.435938	1.54641	0.495214	0.425891	0.469478	4.13481	1.90116	2.67027
Maged2	0.773837	2.16807	0	1	0.100191	0.0863039	0.0954495	0.490605	0.220899	0.433234
Kctd14	0.773621	2.1676	0.567743	1.76428	0.197192	0.159475	0.1798	1.00077	0.45631	0.56291
Arfgap3	0.77258	2.16534	0	1	0.118698	0.105066	0.112098	0.526383	0.237713	0.513927
Ube2n	0.769687	2.15909	0	1	0.145501	0.118199	0.143174	0.615987	0.279931	0.778867
Sema6a	0.765165	2.14935	0	1	0.11104	0.0938086	0.103219	0.583678	0.266213	0.701946
Slc25a17	0.764641	2.14822	0	1	0.132738	0.110694	0.132075	0.589946	0.269275	0.649177
Irf6	0.760693	2.13976	0	1	0.328015	0.292683	0.318535	1.88153	0.873993	1.48672
Ppm1g	0.760291	2.1389	0	1	0.245054	0.202627	0.229745	1.20168	0.556495	1.106
Capn2	0.760052	2.13839	0	1	0.126356	0.101313	0.117647	0.593948	0.272432	0.613015
Mir692-2a	0.757236	2.13237	0	1	0.178047	0.15197	0.164262	0.751019	0.346888	0.711996
Desi1	0.755074	2.12777	0.251564	1.28604	0.132738	0.106942	0.124306	0.55788	0.25689	0.431574
Ppp3r1	0.7549	2.1274	0	1	0.116784	0.101313	0.108768	0.463747	0.212688	0.384958
Ezr	0.753166	2.12371	0	1	0.474793	0.427767	0.45394	3.29865	1.54796	2.94428
Rmst	0.75132	2.1198	0.3779	1.45922	0.112955	0.0919325	0.106548	0.535611	0.247388	0.363907
Grn	0.75066	2.1184	0	1	0.238034	0.19137	0.228635	1.22815	0.574476	0.989534
Trim26	0.750325	2.11769	0	1	0.106573	0.0844278	0.100999	0.460177	0.212024	0.525038
Efna4	0.749642	2.11624	0	1	0.113593	0.0994371	0.108768	0.496262	0.229227	0.525265
Pdxk	0.748023	2.11282	0.322365	1.38039	0.492661	0.463415	0.479467	4.05961	1.91615	2.93816
Sh3pxd2a	0.746314	2.10921	0	1	0.102106	0.0825516	0.0965594	0.462885	0.2142	0.445148
Actl6a	0.743065	2.10237	0	1	0.140396	0.129456	0.132075	0.611308	0.285528	0.75521
Nedd9	0.740122	2.09619	0	1	0.0963625	0.103189	0.102109	0.442424	0.205832	0.437874
Cpd	0.738231	2.09223	0.494644	1.63991	0.151883	0.12758	0.137625	0.604062	0.283496	0.364448
Sorl1	0.737915	2.09157	0.363551	1.43843	0.131461	0.11257	0.125416	0.618618	0.290548	0.427017
Tgfbi	0.737889	2.09152	0	1	0.523293	0.45591	0.491676	4.7867	2.28341	4.9579
1600014C10Rik	0.73683	2.0893	-0.286008	-1.3311	0.432674	0.390244	0.428413	4.50204	2.14959	5.996
Akr1e1	0.736531	2.08868	-0.306123	-1.35815	0.111678	0.0956848	0.107658	0.521241	0.244343	0.711504
Pdcl3	0.736372	2.08835	0	1	0.141034	0.121951	0.137625	0.600745	0.282454	0.477434
Fxyd4	0.736063	2.0877	0	1	0.258456	0.208255	0.238624	1.52447	0.725005	1.42407
Ppap2b	0.734375	2.08418	0.355511	1.42691	0.121889	0.103189	0.123196	0.638709	0.301254	0.444625
Emp2	0.733238	2.08181	0	1	0.30887	0.273921	0.297447	1.78605	0.852736	1.63379
Alg5	0.731262	2.0777	0	1	0.110402	0.101313	0.109878	0.475953	0.22389	0.485653
Pex2	0.731255	2.07769	0	1	0.116784	0.110694	0.114317	0.504539	0.23765	0.415498
Ech1	0.729806	2.07468	0	1	0.17358	0.159475	0.169811	0.806207	0.383414	0.704272
Bnip2	0.728682	2.07235	0	1	0.177409	0.163227	0.173141	0.826147	0.393478	0.67093
Ski	0.726857	2.06857	0	1	0.103382	0.0900563	0.104329	0.463501	0.218903	0.4208
Cpsf3	0.723463	2.06156	0	1	0.0963625	0.0919325	0.100999	0.398346	0.188076	0.471728
Hmbs	0.723407	2.06145	0	1	0.114231	0.0881801	0.0976693	0.502316	0.238523	0.507682
Mettl9	0.721517	2.05755	0	1	0.165922	0.153846	0.156493	0.725019	0.34723	0.788756
Lpcat3	0.721207	2.05691	0	1	0.156988	0.135084	0.148724	0.752842	0.360867	0.684222
Pacsin2	0.721149	2.0568	0	1	0.121251	0.0900563	0.115427	0.481308	0.22887	0.459773
Poldip3	0.720333	2.05512	0	1	0.255265	0.223265	0.248613	1.19836	0.577977	1.08845
Arnt2	0.720175	2.05479	0.430729	1.53838	0.162731	0.129456	0.148724	0.741633	0.355795	0.478588
Clmn	0.719138	2.05266	0.794408	2.21313	0.202297	0.157598	0.188679	1.12552	0.543195	0.503085
Vangl2	0.717539	2.04938	0.426966	1.5326	0.143586	0.123827	0.139845	0.73854	0.355251	0.478412
Gm13139	0.714951	2.04409	0	1	0.234205	0.189493	0.213097	1.15594	0.560397	0.935644
Rbms3	0.714208	2.04257	0.609468	1.83945	0.193363	0.165103	0.187569	0.919286	0.444959	0.495197
Numa1	0.714113	2.04237	0	1	0.190172	0.17636	0.188679	0.936418	0.453391	0.824224
Ubp1	0.713713	2.04156	0	1	0.107849	0.11257	0.110988	0.516636	0.247958	0.428505
Plin2	0.713476	2.04107	0.259097	1.29576	0.105935	0.0787992	0.0987791	0.461976	0.221239	0.354246
Slc25a1	0.712557	2.0392	0	1	0.114231	0.0900563	0.107658	0.496292	0.23828	0.492308
Dgat2	0.709193	2.03235	0	1	0.409062	0.358349	0.382908	2.57647	1.26265	2.9807
Trmt1	0.70883	2.03161	0	1	0.11806	0.11257	0.114317	0.504374	0.243185	0.498012
Itga6	0.708438	2.03082	0.625316	1.86884	0.181238	0.144465	0.158713	0.850036	0.413493	0.450199
Zc3hav1	0.708242	2.03042	0.837297	2.31011	0.106573	0.0881801	0.0976693	0.446493	0.214827	0.187606
Ifih1	0.707713	2.02935	0.952194	2.59139	0.105297	0.0900563	0.0987791	0.442251	0.212855	0.16452
Higd2a	0.707454	2.02882	0	1	0.244416	0.206379	0.239734	1.07291	0.523763	1.19361
Pls3	0.707177	2.02826	0.338393	1.40269	0.400128	0.363977	0.395117	2.44535	1.20057	1.74046
Aasdhppt	0.707123	2.02815	0	1	0.109764	0.0919325	0.102109	0.484605	0.23387	0.436968
Tgoln1	0.705887	2.02564	0	1	0.118698	0.0900563	0.100999	0.518705	0.251006	0.41726
Eno1	0.705031	2.02391	-0.343205	-1.40946	0.359923	0.313321	0.340733	2.05267	1.00915	2.89724
Atp1b3	0.702822	2.01944	0	1	0.225271	0.193246	0.217536	1.10468	0.541974	0.877635
Haus8	0.702224	2.01824	0	1	0.148692	0.131332	0.139845	0.718495	0.350956	0.57507
Plat	0.70203	2.01785	0	1	0.538609	0.476548	0.516093	5.01002	2.47781	4.48365
Scpep1	0.701103	2.01598	-0.283799	-1.32817	0.168475	0.144465	0.153163	0.742558	0.363297	0.989522
Adipor2	0.70087	2.01551	0.343595	1.41001	0.192725	0.166979	0.18202	0.85805	0.420686	0.605635
Mpzl1	0.699762	2.01327	0	1	0.215061	0.195122	0.204218	1.00843	0.495859	0.971887
Adi1	0.699334	2.01241	0	1	0.139119	0.12758	0.137625	0.595877	0.29107	0.569134
Klf5	0.698421	2.01058	0	1	0.285258	0.268293	0.286349	1.45346	0.717883	1.55993
Gm5506	0.697	2.00772	-0.363547	-1.43842	0.335673	0.290807	0.321865	1.77394	0.878541	2.55606
Gramd1b	0.696245	2.00621	0.298172	1.34739	0.213146	0.17636	0.193119	1.14492	0.565675	0.847153
Smarcc2	0.694793	2.00329	0.279516	1.32249	0.227186	0.208255	0.223085	1.20692	0.597461	0.910177
Wipi1	0.694033	2.00177	0.36244	1.43683	0.250798	0.221388	0.245283	1.32702	0.65792	0.920536
Hist1h1e	0.680579	1.97502	0.848058	2.33511	0.264199	0.236398	0.244173	2.58704	1.30494	1.10217
Mdk	0.669564	1.95339	0.830825	2.29521	0.313976	0.277674	0.288568	2.17864	1.11043	0.943566
Cald1	0.660256	1.93529	0.732958	2.08123	0.162093	0.166979	0.168701	1.57835	0.810733	0.753182
Npc1	0.653847	1.92292	1.05531	2.87285	0.121889	0.0919325	0.116537	0.585041	0.299446	0.197125
Fam20b	0.647931	1.91158	0.759828	2.13791	0.102106	0.0750469	0.103219	0.449248	0.230245	0.204812
Crabp2	0.630421	1.8784	-0.831177	-2.29602	0.144863	0.118199	0.139845	0.609724	0.319921	1.4129
Irgm1	0.602298	1.82631	0.937898	2.55461	0.109126	0.0919325	0.100999	0.476131	0.256182	0.180296
Hbb-bt	0.539103	1.71447	-1.25063	-3.49253	0.238034	0.272045	0.251942	1.77256	1.02972	6.21565
Lmo7	0.532208	1.70269	0.697701	2.00913	0.128909	0.123827	0.124306	0.611753	0.35516	0.299464
Gbp7	0.532182	1.70264	0.998648	2.71461	0.171666	0.142589	0.163152	0.892906	0.520296	0.32261
Ldhb	0.485005	1.62418	-0.724306	-2.0633	0.347798	0.330206	0.341842	1.86439	1.14405	3.85744
Hbb-bs	0.470357	1.60057	-1.16085	-3.19263	0.390555	0.482176	0.439512	3.30438	2.06076	10.5716
Peli1	0.457132	1.57954	0.816793	2.26323	0.171666	0.165103	0.167592	0.778715	0.489333	0.338491
1700025G04Rik	0.352095	1.42204	0.75859	2.13526	0.384174	0.407129	0.397336	2.15581	1.51302	1.0043
Hba-a2	0	1	-1.80538	-6.08228	0.237396	0.35272	0.287458	1.41469	1.24756	8.65537
Hba-a1	0	1	-1.59014	-4.90444	0.309509	0.429644	0.358491	2.00201	1.75727	9.8578
Abt1	0	1	-0.839613	-2.31547	0.105297	0.131332	0.110988	0.302474	0.379524	0.713525
Gm21092	0	1	-0.740306	-2.09658	0.215699	0.283302	0.239734	0.719036	0.797354	1.51848
Ubc	0	1	-0.721286	-2.05708	0.328653	0.393996	0.346282	1.54617	1.37242	3.19115
Sprr2f	0	1	0.75991	2.13808	0.117422	0.129456	0.117647	0.793899	0.757249	0.36599
Psmb10	0	1	0.820695	2.27208	0.128909	0.142589	0.134295	0.49746	0.440064	0.213346
Gm8420	0	1	1.16185	3.19585	0.499681	0.564728	0.513873	2.87023	2.52155	0.891241
Gm26924	0	1	1.33401	3.79624	0.78111	0.902439	0.831299	20.5275	18.651	5.39996
Slc1a3	0	1	1.38375	3.98983	0.334397	0.348968	0.348502	1.98732	1.55768	0.490601
Fuom	-0.27203	-1.31263	-0.724516	-2.06373	0.199107	0.268293	0.224195	0.749655	0.987144	1.55773
Sox7	-0.360064	-1.43342	-0.982767	-2.67184	0.0657307	0.106942	0.0810211	0.171808	0.250608	0.475763
Gm25593	-0.42832	-1.53468	-1.18095	-3.25747	0.111678	0.178236	0.132075	0.306824	0.476223	1.02205
Car2	-0.583363	-1.79206	-1.08811	-2.96867	0.341417	0.493433	0.408435	1.42108	2.55457	4.23839
mt-Ts1	-0.696513	-2.00674	0	1	0.0989151	0.172608	0.124306	0.267972	0.547818	0.420411
Arrdc1	-0.702492	-2.01878	0	1	0.153159	0.236398	0.189789	0.397529	0.81271	0.459453
Ppp1r14b	-0.709463	-2.0329	0	1	0.12508	0.217636	0.158713	0.305098	0.630562	0.383153
Ndufaf2	-0.716439	-2.04713	-0.272731	-1.31355	0.124442	0.181989	0.144284	0.321111	0.667828	0.424931
Gm5263	-0.725164	-2.06507	-0.316915	-1.37289	0.112317	0.21576	0.147614	0.245681	0.517999	0.341021
Plagl2	-0.72526	-2.06527	0	1	0.0580728	0.101313	0.0776915	0.129744	0.278609	0.197208
Scx	-0.727341	-2.06957	0	1	0.134652	0.212008	0.165372	0.350268	0.7356	0.419852
Acss1	-0.73289	-2.08109	0	1	0.0880664	0.142589	0.110988	0.214611	0.457435	0.248626
Zfp322a	-0.737123	-2.08991	-1.16571	-3.2082	0.282068	0.459662	0.358491	0.946862	1.98976	3.05981
Coro2a	-0.73938	-2.09464	0.608477	1.83763	0.331206	0.49531	0.396226	1.19878	2.52196	0.647794
Arap2	-0.743448	-2.10317	0	1	0.0619017	0.101313	0.0788013	0.148133	0.322581	0.143482
Myb	-0.762322	-2.14325	-0.475862	-1.6094	0.0989151	0.163227	0.117647	0.201934	0.444227	0.331087
Rpl21	-0.768638	-2.15683	-0.698008	-2.00974	0.696235	0.902439	0.771365	4.40187	9.50563	8.85672
Sqrdl	-0.773507	-2.16735	0	1	0.0606254	0.114447	0.0843507	0.119349	0.270346	0.178542
Msl2	-0.782893	-2.18779	0	1	0.0740268	0.131332	0.0943396	0.138706	0.315338	0.243149
AK129341	-0.784555	-2.19143	0	1	0.0555201	0.105066	0.0754717	0.127832	0.29205	0.127837
2010300C02Rik	-0.785478	-2.19346	0	1	0.0548819	0.103189	0.0743618	0.118026	0.27082	0.10623
Ntn4	-0.792836	-2.20965	-0.293943	-1.34171	0.124442	0.21576	0.159822	0.342511	0.768928	0.462967
Bex4	-0.803896	-2.23423	-0.694492	-2.00269	0.137205	0.232645	0.17869	0.32403	0.736299	0.658959
Arhgap29	-0.808276	-2.24404	0	1	0.174856	0.302064	0.230855	0.517009	1.17263	0.642787
Alcam	-0.830483	-2.29443	0	1	0.353542	0.530957	0.436182	1.26896	2.92447	1.61435
Nrtn	-0.84592	-2.33012	0	1	0.0791321	0.146341	0.107658	0.182602	0.438785	0.320969
Zbtb12	-0.85331	-2.3474	0	1	0.0753031	0.142589	0.0976693	0.169374	0.411064	0.198366
Lypd2	-0.856349	-2.35455	0	1	0.150606	0.257036	0.195339	0.384864	0.919726	0.328318
mt-Rnr1	-0.861551	-2.36683	0.652175	1.91971	0.688577	0.898687	0.773585	8.1423	19.2851	4.23663
Traf6	-0.864009	-2.37265	0	1	0.0778558	0.146341	0.107658	0.163777	0.402313	0.21624
Clu	-0.888035	-2.43035	0	1	0.0727505	0.12758	0.103219	0.207241	0.517971	0.473446
Bex1	-0.921381	-2.51276	-0.791269	-2.20619	0.153797	0.270169	0.200888	0.340344	0.870329	0.762927
mt-Rnr2	-0.950204	-2.58624	0.612265	1.8446	0.996809	1	0.99778	378.59	979.14	205.238
Slc40a1	-0.963157	-2.61995	-0.464811	-1.59171	0.102106	0.181989	0.136515	0.210144	0.566768	0.340407
Gm21887	-0.964578	-2.62368	-1.38379	-3.98999	0.174856	0.322702	0.230855	0.428318	1.14001	1.73888
Cbr2	-0.978991	-2.66177	-0.816231	-2.26196	0.207403	0.339587	0.261931	0.631782	1.69827	1.44168
Tmem158	-1.02179	-2.77816	0	1	0.047224	0.103189	0.0654828	0.070238	0.212914	0.0571327
Gm20594	-1.12909	-3.09284	0.569972	1.76822	0.298022	0.538462	0.392897	0.880058	2.74281	0.493365
Slfn9	-1.14473	-3.14159	0	1	0.116146	0.221388	0.152053	0.312335	1.00264	0.370704
Meis2	-1.19432	-3.3013	0	1	0.147415	0.309568	0.204218	0.429053	1.43945	0.215714
Erdr1	-1.20689	-3.34309	-1.64628	-5.18765	0.232291	0.439024	0.311876	0.554797	1.87816	2.91997
Ces1d	-1.20884	-3.34959	0	1	0.0931717	0.181989	0.126526	0.167383	0.584162	0.248732
Mid1	-1.22209	-3.39426	0	1	0.0504148	0.106942	0.0765816	0.0858678	0.315401	0.383122
mt-Ti	-1.2508	-3.49315	0	1	0.063178	0.140713	0.0921199	0.108479	0.403865	0.141304
Snhg9	-1.29316	-3.64427	0	1	0.0995533	0.221388	0.150943	0.184741	0.699688	0.208679
Ppp1r3b	-1.29612	-3.6551	0	1	0.0689215	0.142589	0.0965594	0.102427	0.400932	0.162438
Runx1	-1.34093	-3.82259	0	1	0.0485003	0.114447	0.0776915	0.0826821	0.344285	0.116111
Fmo2	-1.42206	-4.14564	0	1	0.0810466	0.165103	0.117647	0.157123	0.682834	0.210904
Padi1	-1.50889	-4.52169	0	1	0.0995533	0.212008	0.146504	0.174749	0.825377	0.276498
Aqp5	-1.80438	-6.07619	0	1	0.0574346	0.142589	0.0887902	0.0668677	0.457062	0.236691
Cebpb	-1.83062	-6.23776	0	1	0.0459477	0.11257	0.0743618	0.03687	0.282364	0.0156317
Slc34a2	-1.98039	-7.24557	0	1	0.0529675	0.12758	0.0788013	0.0545834	0.457944	0.0496842
mt-Tv	-2.13499	-8.45692	0	1	0.0848756	0.210131	0.133185	0.0608768	0.5894	0.0309406
Cwc22	-2.50573	-12.2525	0	1	0.333121	0.744841	0.489456	0.425158	5.32179	0.418761
Gm13693	-2.61055	-13.6066	0	1	0.165922	0.435272	0.27303	0.107521	1.58905	0.118035
Gm13695	-2.61304	-13.6404	0	1	0.179324	0.463415	0.291898	0.111961	1.65361	0.110548
Ltf	-2.68298	-14.6286	0	1	0.0995533	0.243902	0.159822	0.094866	1.52404	0.24998
Gm13698	-2.72693	-15.2859	0	1	0.171027	0.442777	0.277469	0.0937922	1.57655	0.109447
Gm13697	-2.74841	-15.6177	0	1	0.167198	0.442777	0.27414	0.089142	1.53837	0.122434
Gm13694	-2.83003	-16.946	0	1	0.160817	0.420263	0.261931	0.0923084	1.72372	0.155142
Gm13696	-2.87129	-17.6598	0	1	0.169751	0.433396	0.27081	0.0881371	1.72308	0.0851769
Gm13691	-3.0692	-21.5247	0	1	0.172942	0.463415	0.288568	0.0681694	1.67257	0.108419

## Sheet: MyocytesDE
Gene	avg_logFC_WTvTH_Myocytes	FC WTvTH	avg_logFC_WTvWTA11_Myocytes	FC WTvWTA11	WT.pct.Id_Myocytes	TH.pct.Id_Myocytes	WTA11.pct.Id_Myocytes	WT.avg.Id_Myocytes	TH.avg.Id_Myocytes	WTA11.avg.Id_Myocytes
Ccnd1	1.98783	7.2997	1.74928	5.75049	0.143939	0.0356234	0.105758	1.21378	0.157649	0.202814
Penk	1.97397	7.1992	1.32176	3.75002	0.15427	0.043257	0.117509	1.51076	0.20124	0.395533
Plcb4	1.64993	5.20659	2.90068	18.1865	0.216942	0.0687023	0.164512	2.22629	0.419512	0.112964
Smoc2	1.47166	4.35645	0.291576	1.33854	0.612259	0.320611	0.534665	9.27508	2.12134	6.92675
Ptgfr	1.41153	4.10223	1.47376	4.36563	0.108815	0.0483461	0.0940071	0.840691	0.197373	0.184861
Hist1h2ao	1.33874	3.81425	0.55031	1.73379	0.117769	0.0534351	0.104583	3.07682	0.799288	1.77039
Tubb4b	1.33373	3.79518	0	1	0.106749	0.0483461	0.0834313	0.885996	0.226088	0.689521
Tmem123	1.30864	3.70115	0	1	0.157713	0.0636132	0.13161	1.12432	0.296477	0.965323
Gm13139	1.3032	3.68106	0.31898	1.37572	0.107438	0.0534351	0.0975323	0.805366	0.211503	0.582682
Dab1	1.29983	3.66868	0.992452	2.69784	0.139118	0.0585242	0.113984	1.24228	0.331343	0.454177
Tspan18	1.29495	3.65081	0	1	0.261019	0.127226	0.243243	2.17623	0.588835	2.43015
Plac8	1.2874	3.62336	1.05787	2.88024	0.11157	0.043257	0.0998825	0.963487	0.25867	0.327988
Gm13251	1.28226	3.60478	0.427551	1.5335	0.10124	0.0508906	0.0881316	0.773323	0.207301	0.500808
Hist1h2ap	1.26781	3.55307	0.544452	1.72366	0.109504	0.0458015	0.0857814	3.08899	0.862201	1.78791
Pcp4l1	1.24417	3.47005	0	1	0.334022	0.165394	0.303173	3.51239	1.00508	3.15367
Cxcl14	1.2416	3.46116	0.392355	1.48046	0.128099	0.0610687	0.118684	1.31218	0.372006	0.883086
Osr2	1.23651	3.44358	0.333729	1.39616	0.28719	0.160305	0.27027	2.61141	0.751246	1.86758
Gm7729	1.23365	3.43374	0	1	0.268595	0.132316	0.235018	2.30525	0.664265	2.00909
Myh9	1.22551	3.4059	0.28233	1.32622	0.232782	0.119593	0.190364	1.8634	0.540046	1.40259
Cav1	1.21995	3.38701	0.350277	1.41946	0.327135	0.165394	0.279671	3.22597	0.945408	2.26972
Tmem47	1.21297	3.36345	0	1	0.241047	0.127226	0.213866	1.93343	0.567807	1.60479
Snx5	1.1995	3.31845	0	1	0.163912	0.0763359	0.143361	1.15274	0.340388	1.11196
Rpp25l	1.19877	3.31603	0.95814	2.60684	0.124656	0.0534351	0.112808	0.948308	0.278992	0.357612
Gm10222	1.17582	3.24078	-0.265732	-1.30439	0.68595	0.447837	0.625147	10.2471	3.15501	13.3692
Plp2	1.1413	3.13085	0.330413	1.39154	0.109504	0.0534351	0.0940071	0.734592	0.227824	0.525084
Sbspon	1.13852	3.12215	1.14625	3.14637	0.13843	0.0610687	0.108108	1.01918	0.319638	0.3171
Nacc2	1.11519	3.05015	0.455809	1.57745	0.192837	0.0966921	0.165687	1.53749	0.497349	0.971007
Gapdh	1.10704	3.0254	0	1	0.139118	0.0687023	0.121034	0.981741	0.317805	0.878557
mt-Nd4l	1.10512	3.01959	-0.31997	-1.37709	0.625344	0.391858	0.566392	8.06117	2.66294	11.1047
Pdgfc	1.09872	3.00033	0.571997	1.7718	0.137052	0.0610687	0.111633	1.03553	0.338471	0.580094
Gng12	1.09792	2.99792	0	1	0.249311	0.124682	0.219741	1.88855	0.623291	1.65997
Atad2	1.08391	2.95622	1.06487	2.90046	0.163912	0.0890585	0.149236	1.36342	0.454588	0.463519
Fam213a	1.07361	2.92591	0.573249	1.77402	0.200413	0.114504	0.179788	1.71945	0.581081	0.964876
Slc16a2	1.0672	2.90723	0	1	0.141873	0.0763359	0.118684	1.12212	0.379416	1.42007
Tcf21	1.05766	2.87964	0.487764	1.62867	0.221763	0.124682	0.20564	1.9117	0.657339	1.16992
Smoc1	1.0498	2.85708	0.320843	1.37829	0.247934	0.147583	0.212691	2.16259	0.750423	1.5663
Wfdc1	1.02894	2.7981	0.634997	1.88702	0.139807	0.0610687	0.12926	1.09395	0.384535	0.575022
Gm8325	1.01813	2.76802	0	1	0.110882	0.0636132	0.104583	0.774627	0.273461	0.802701
4833439L19Rik	1.011	2.74836	0	1	0.105372	0.0610687	0.0869565	0.724111	0.257109	0.666904
Tmem64	1.00786	2.73974	0.359552	1.43269	0.109504	0.0661578	0.103408	0.812924	0.290366	0.564392
Ednra	0.990751	2.69326	0	1	0.130854	0.0788804	0.108108	1.01678	0.371243	0.873975
Aqp1	0.981926	2.66959	0.613786	1.84741	0.14876	0.0687023	0.122209	1.10413	0.407339	0.593074
H2afz	0.970306	2.63875	0.409348	1.50584	0.727961	0.597964	0.700353	14.9638	5.66458	9.93384
Pam	0.969589	2.63686	0.412321	1.51032	0.188017	0.111959	0.179788	1.4089	0.528103	0.929472
Ajap1	0.962682	2.61871	0.695005	2.00372	0.110882	0.0585242	0.103408	0.8575	0.32127	0.422945
Tppp3	0.955986	2.60123	0.746767	2.11017	0.128788	0.0737913	0.112808	0.906274	0.342246	0.424219
Clip3	0.954613	2.59767	0	1	0.108127	0.0636132	0.0916569	0.742787	0.279793	0.751912
Eif4a3	0.951342	2.58918	0	1	0.166667	0.0839695	0.149236	1.14477	0.436	0.954908
Krt18	0.946924	2.57777	0.412557	1.51068	0.101928	0.0610687	0.0987074	0.767835	0.291747	0.504892
Id2	0.944259	2.57091	0.426243	1.53149	0.571625	0.409669	0.53349	8.90534	3.45778	5.81134
Ppap2a	0.940828	2.5621	0.357246	1.42939	0.161846	0.0941476	0.137485	1.13597	0.437278	0.791722
Ppdpf	0.928992	2.53196	0	1	0.115702	0.0610687	0.0951821	0.759296	0.293835	0.648891
Vasp	0.926635	2.52599	0	1	0.221074	0.147583	0.19859	1.73626	0.681316	1.76568
Hmgb2	0.920155	2.50968	0.358728	1.43151	0.269284	0.203562	0.262045	4.79218	1.90346	3.34463
Sec13	0.909652	2.48346	-0.269353	-1.30912	0.124656	0.0712468	0.117509	0.870964	0.344733	1.14329
Fgf7	0.900176	2.46004	0	1	0.105372	0.0610687	0.0940071	0.737647	0.293917	0.699364
Vars	0.898757	2.45655	0	1	0.108127	0.0636132	0.106933	0.657826	0.261855	0.736555
Eif3l	0.892452	2.44111	0	1	0.205923	0.0992366	0.175088	1.43708	0.582797	1.38904
Oat	0.887179	2.42827	0	1	0.146006	0.0839695	0.124559	0.963284	0.390814	0.884197
Tes	0.876025	2.40134	0.59126	1.80626	0.580579	0.414758	0.545241	7.48712	3.11206	4.14062
Ak3	0.873706	2.39577	0	1	0.126722	0.0890585	0.116334	0.962834	0.396063	0.99853
Naa50	0.873372	2.39497	0	1	0.172865	0.0966921	0.142186	1.22399	0.505241	1.10508
Got2	0.873037	2.39417	0	1	0.110193	0.0636132	0.101058	0.739003	0.302845	0.674457
mt-Atp8	0.869958	2.38681	0	1	0.393251	0.290076	0.372503	3.94093	1.64532	4.78293
Qars	0.865924	2.3772	0	1	0.109504	0.0636132	0.0987074	0.705835	0.291125	0.619052
Csnk2b	0.864131	2.37294	0	1	0.132231	0.0763359	0.123384	0.821119	0.340248	0.818517
mt-Nd5	0.859645	2.36232	0	1	0.924242	0.814249	0.891892	31.9763	13.5302	34.0824
Mrpl12	0.857943	2.3583	0	1	0.115014	0.0712468	0.103408	0.719627	0.299386	0.693324
Cs	0.855406	2.35233	0.258903	1.29551	0.163912	0.0992366	0.143361	1.11771	0.4694	0.860474
Ctxn1	0.855031	2.35145	0.367831	1.4446	0.292011	0.178117	0.249119	2.19697	0.928558	1.51774
Rad21	0.849206	2.33779	0.359282	1.4323	0.25	0.167939	0.227967	2.07957	0.883825	1.44889
Katna1	0.84636	2.33115	0.287586	1.33321	0.123278	0.0712468	0.105758	0.785921	0.331429	0.586998
Maged2	0.845132	2.32828	0.541726	1.71897	0.246556	0.150127	0.216216	1.82085	0.776351	1.05508
Trmt1	0.842316	2.32174	0	1	0.100551	0.0636132	0.0893067	0.733228	0.310117	0.768607
Nono	0.841014	2.31872	0	1	0.267218	0.175573	0.223267	2.02619	0.868152	1.7661
Camk1d	0.841007	2.3187	0.615197	1.85002	0.157713	0.114504	0.141011	1.27835	0.545635	0.686397
Gm5506	0.839701	2.31568	0	1	0.162534	0.104326	0.148061	1.12207	0.478871	1.25878
Calm3	0.832141	2.29823	0	1	0.23416	0.157761	0.209166	1.71145	0.739031	1.38219
Bub3	0.82999	2.2933	0	1	0.123967	0.0712468	0.113984	0.795378	0.341188	0.933232
Itih5	0.825197	2.28233	0.300412	1.35042	0.393251	0.272265	0.345476	4.09123	1.78695	3.02702
Tspan9	0.82237	2.27589	0	1	0.153581	0.104326	0.119859	1.04609	0.454035	0.905375
Api5	0.822184	2.27546	0	1	0.101928	0.0610687	0.0951821	0.636032	0.273912	0.581072
Pgk1	0.819747	2.26993	0	1	0.10124	0.0458015	0.0916569	0.646579	0.279251	0.569414
Gm4076	0.816018	2.26148	0	1	0.311295	0.201018	0.289072	2.51137	1.10492	3.01924
Ubb	0.81537	2.26001	0	1	0.783747	0.64631	0.748531	13.1478	5.81201	13.6565
Cycs	0.813529	2.25586	0	1	0.179063	0.109415	0.173913	1.18753	0.520852	1.06231
Odf2	0.80935	2.24645	0.619739	1.85844	0.123278	0.0712468	0.108108	0.833686	0.365565	0.443975
Arf5	0.807847	2.24307	0.415347	1.5149	0.17562	0.101781	0.164512	1.13836	0.501957	0.748044
Gm10108	0.805797	2.23848	0	1	0.108127	0.0687023	0.102233	0.715006	0.313883	0.710039
Cttn	0.804866	2.2364	0	1	0.114325	0.0712468	0.101058	0.720634	0.316702	0.690143
Gm6169	0.803484	2.23331	0.339347	1.40403	0.110882	0.0661578	0.103408	0.647824	0.284551	0.458526
Itga1	0.800649	2.22699	0.590178	1.80431	0.197658	0.13486	0.186839	1.54537	0.688417	0.852028
Mat2a	0.799274	2.22392	0	1	0.294766	0.195929	0.26557	2.41526	1.08053	2.42906
Cfl1	0.798624	2.22248	0	1	0.535813	0.386768	0.514689	5.33553	2.39521	5.02754
Bri3bp	0.790444	2.20437	0	1	0.116391	0.0839695	0.108108	0.770248	0.343955	0.650258
Sync	0.789573	2.20246	0	1	0.186639	0.13486	0.185664	1.39376	0.62736	1.31271
Hist1h1e	0.788416	2.19991	0.826213	2.28465	0.136364	0.117048	0.135135	1.43187	0.645424	0.621113
Atp1b3	0.785	2.19241	0.41672	1.51698	0.347107	0.264631	0.33255	3.2602	1.48161	2.14574
Tubb6	0.782233	2.18635	0.495456	1.64125	0.303719	0.201018	0.282021	2.62899	1.19703	1.59792
Schip1	0.782067	2.18599	0.28062	1.32395	0.155647	0.114504	0.146886	1.1118	0.503177	0.83731
Cct4	0.779709	2.18084	0	1	0.283058	0.183206	0.254994	2.08125	0.948922	2.32367
Rab7	0.776512	2.17388	0	1	0.154959	0.086514	0.128085	1.03045	0.468613	0.967433
Maf1	0.775533	2.17175	0	1	0.157713	0.104326	0.139835	1.05925	0.482347	1.14936
H1f0	0.772335	2.16482	0.258351	1.29479	0.384986	0.277354	0.365452	4.16655	1.91929	3.21565
Psmc4	0.772308	2.16476	0	1	0.112259	0.0636132	0.106933	0.690586	0.313633	0.742359
Zfp664	0.771408	2.16281	0	1	0.128099	0.086514	0.105758	0.879099	0.401086	0.695775
Rab6a	0.770093	2.15997	0	1	0.169421	0.114504	0.151586	1.177	0.539545	1.08345
Eif2s1	0.769596	2.15889	0	1	0.118457	0.0661578	0.109283	0.82112	0.374975	0.832713
S100a6	0.76949	2.15866	0.314964	1.37021	0.205234	0.150127	0.199765	1.70842	0.786056	1.24413
Ppp1ca	0.768972	2.15755	0	1	0.234848	0.157761	0.212691	1.78335	0.821199	1.61698
Ipo5	0.76764	2.15468	0	1	0.112948	0.0737913	0.102233	0.697261	0.318245	0.775543
Lmo7	0.765568	2.15022	0.46197	1.5872	0.119146	0.0839695	0.109283	0.887986	0.407626	0.555769
Hadh	0.764914	2.14881	0.289027	1.33513	0.226584	0.139949	0.212691	1.62977	0.753106	1.21817
Tmem66	0.758282	2.13461	0	1	0.165289	0.10687	0.13866	1.16701	0.541394	0.977123
Trim27	0.756594	2.13101	0	1	0.102617	0.0610687	0.101058	0.620242	0.285749	0.481301
Eif4g2	0.755158	2.12795	0	1	0.469008	0.338422	0.435958	4.30006	2.01546	4.62008
Col6a1	0.753188	2.12376	-0.283916	-1.32832	0.470386	0.333333	0.446533	4.41884	2.07538	5.87292
Phb2	0.752949	2.12325	0	1	0.214876	0.150127	0.191539	1.43535	0.670724	1.44484
Epb4.1l3	0.742747	2.1017	0.648045	1.9118	0.101928	0.0661578	0.0975323	0.676016	0.31641	0.348833
Actb	0.742133	2.10041	0	1	0.997245	0.994911	0.99765	82.5513	39.2972	75.3009
Ythdf2	0.742064	2.10027	0	1	0.114325	0.0737913	0.0998825	0.751596	0.352619	0.707731
Eif4ebp1	0.740445	2.09687	0.366205	1.44225	0.141185	0.0788804	0.12691	0.923511	0.435193	0.63726
Stip1	0.739222	2.09431	0	1	0.161157	0.119593	0.151586	1.0529	0.49752	1.17889
Pknox1	0.73761	2.09093	0.317057	1.37308	0.10124	0.0636132	0.0869565	0.66749	0.314013	0.483408
Gpc3	0.73761	2.09093	0.953049	2.59361	0.13843	0.086514	0.116334	0.983923	0.465349	0.373221
Uba2	0.737583	2.09088	0	1	0.114325	0.0712468	0.0963572	0.743081	0.350175	0.70328
Eif4a1	0.735981	2.08753	0	1	0.333333	0.254453	0.304348	2.59247	1.23667	2.75046
Hand2	0.72714	2.06915	0	1	0.143939	0.10687	0.145711	1.00351	0.479819	0.994921
Sdhc	0.72694	2.06874	0	1	0.142562	0.0916031	0.123384	0.939162	0.448811	0.956323
Rsu1	0.725786	2.06635	0	1	0.330579	0.226463	0.314924	2.73473	1.31829	2.30014
Rbm3	0.725235	2.06522	0	1	0.326446	0.234097	0.296122	2.42371	1.16843	2.11473
9530068E07Rik	0.724935	2.0646	0	1	0.337466	0.229008	0.309048	2.54482	1.22744	2.15259
Hnrnpa1	0.723967	2.0626	0	1	0.466942	0.346056	0.434783	4.27777	2.06882	3.5649
Snhg3	0.723167	2.06095	0	1	0.165289	0.111959	0.153937	1.22777	0.590585	1.13902
Vdac2	0.723133	2.06088	0	1	0.223829	0.165394	0.199765	1.70775	0.823503	1.54345
Lsm12	0.722324	2.05921	0	1	0.147383	0.0992366	0.12926	1.01244	0.486518	0.864324
Smyd2	0.720862	2.05621	0	1	0.115014	0.0712468	0.104583	0.764073	0.366457	0.610703
Ddost	0.718762	2.05189	0	1	0.179063	0.119593	0.153937	1.23081	0.594716	1.13956
Serp1	0.717657	2.04962	0	1	0.141185	0.0941476	0.143361	0.885636	0.426975	1.1049
Dlst	0.71676	2.04779	0.300381	1.35037	0.114325	0.0687023	0.103408	0.669605	0.321873	0.493271
Cacna1d	0.715396	2.045	0.606219	1.83349	0.159091	0.101781	0.141011	1.29535	0.628314	0.70195
Vapa	0.714806	2.04379	0	1	0.177686	0.10687	0.163337	1.19869	0.581396	1.21971
Hnrnpul1	0.714767	2.04371	0	1	0.109504	0.0763359	0.0916569	0.675943	0.325636	0.655698
Ppm1g	0.714713	2.0436	0	1	0.146006	0.0941476	0.12691	0.933871	0.451866	0.921878
Srsf4	0.714071	2.04229	0	1	0.153581	0.10687	0.13396	1.00645	0.487701	1.02647
Adh5	0.713792	2.04172	0	1	0.195592	0.132316	0.175088	1.32249	0.642632	1.18492
Colec12	0.710535	2.03508	0.403387	1.49689	0.247245	0.167939	0.239718	1.8656	0.911633	1.243
Tpi1	0.710498	2.035	0	1	0.285813	0.188295	0.251469	2.19299	1.07255	1.91623
Gstm1	0.710319	2.03464	0	1	0.112948	0.0788804	0.0940071	0.722591	0.350059	0.634155
Ly6h	0.70904	2.03204	0.746686	2.11	0.12259	0.0687023	0.0940071	0.79703	0.387152	0.372479
Tceal8	0.708112	2.03015	0	1	0.195592	0.13486	0.183314	1.28117	0.625995	1.26448
Ict1	0.706911	2.02772	0	1	0.146694	0.109415	0.12926	0.973901	0.475225	0.8289
Rbm7	0.70684	2.02757	0	1	0.115014	0.0737913	0.109283	0.733308	0.3566	0.635325
Socs2	0.705387	2.02463	0	1	0.119835	0.0814249	0.118684	0.858508	0.418971	0.80551
Tspan13	0.703609	2.02103	0	1	0.294766	0.21374	0.285546	2.39775	1.18135	2.54036
Sdha	0.699671	2.01309	0	1	0.174931	0.132316	0.171563	1.14989	0.566176	1.32609
Nid1	0.694154	2.00202	0.537639	1.71196	0.134298	0.0712468	0.121034	1.03017	0.509562	0.597591
Stmn1	0.693322	2.00035	0	1	0.114325	0.0788804	0.103408	0.980766	0.485296	0.776667
Cotl1	0.682663	1.97914	0.822901	2.2771	0.103306	0.0585242	0.0951821	0.694892	0.346161	0.299557
Cxcl12	0.66389	1.94233	0.701849	2.01748	0.134298	0.0839695	0.124559	1.0423	0.531773	0.511593
Cd44	0.554079	1.74034	0.977082	2.65669	0.100551	0.0763359	0.0998825	0.653042	0.370985	0.239574
Gm8420	0.531698	1.70182	1.43446	4.19736	0.482094	0.402036	0.453584	3.86643	2.26781	0.913538
Ptn	0.515216	1.674	0.806285	2.23957	0.327824	0.21374	0.303173	3.44307	2.05276	1.53184
Ccl27a	0.512674	1.66975	0.850541	2.34091	0.106749	0.0890585	0.0987074	0.728278	0.432149	0.30538
Vim	0.467332	1.59573	0.95488	2.59836	0.290634	0.236641	0.269095	2.52267	1.57715	0.964719
Smc2	0.389975	1.47694	0.779644	2.18069	0.136364	0.117048	0.13396	1.28943	0.869809	0.585878
Ldb2	0.322143	1.38008	0.756677	2.13118	0.176997	0.157761	0.179788	1.24339	0.898198	0.578119
Hbb-bt	0	1	-1.7596	-5.81014	0.230716	0.256997	0.238543	1.46401	1.59344	8.55418
Hbb-bs	0	1	-1.60337	-4.96975	0.339532	0.407125	0.358402	2.73689	2.90879	13.6414
Ubc	0	1	-0.871473	-2.39043	0.212121	0.201018	0.202115	1.32768	1.25498	3.18763
Sfrp2	0	1	-0.771228	-2.16242	0.274793	0.356234	0.309048	1.78568	2.28786	3.87301
Aebp1	0	1	-0.713078	-2.04026	0.374656	0.440204	0.390129	2.72173	3.24038	5.56344
Enpp2	0	1	0.869082	2.38472	0.120523	0.142494	0.12691	0.736944	0.915101	0.303221
Gm21092	-0.257777	-1.29405	-0.897313	-2.453	0.168044	0.226463	0.185664	0.937886	1.21661	2.31517
Hba-a1	-0.258299	-1.29473	-1.85495	-6.3914	0.272039	0.358779	0.293772	1.82183	2.36171	11.698
Gm21811	-0.273634	-1.31473	-0.918036	-2.50437	0.153581	0.216285	0.179788	0.755681	0.996667	1.90755
Col1a1	-0.274055	-1.31529	-1.13117	-3.09928	0.695592	0.806616	0.713278	7.70549	10.1381	23.9025
Gm6483	-0.275591	-1.31731	-1.03712	-2.82108	0.146694	0.195929	0.155112	0.699362	0.924449	1.99117
Dio2	-0.282355	-1.32625	-0.881325	-2.4141	0.108815	0.145038	0.117509	0.758794	1.00961	1.84594
Col3a1	-0.346105	-1.41355	-1.22465	-3.40297	0.809229	0.890585	0.836663	12.9064	18.2479	43.944
Hba-a2	-0.356369	-1.42813	-2.13924	-8.49296	0.204545	0.287532	0.227967	1.21427	1.73842	10.3877
Mmp23	-0.41695	-1.51733	-0.819517	-2.2694	0.0757576	0.10687	0.0869565	0.386707	0.591935	0.890289
Mxra7	-0.460135	-1.58429	-0.71585	-2.04593	0.0902204	0.137405	0.0998825	0.434167	0.693689	0.898733
E330013P04Rik	-0.566877	-1.76275	-0.987625	-2.68485	0.163912	0.256997	0.199765	0.833662	1.47717	2.25511
Col4a5	-0.58537	-1.79565	-0.834366	-2.30335	0.232094	0.343511	0.27027	1.18856	2.1422	2.75071
Msrb2	-0.625151	-1.86853	-0.83865	-2.31324	0.0812672	0.117048	0.0940071	0.416051	0.786089	0.97556
Col1a2	-0.651235	-1.91791	-1.17645	-3.24284	0.944904	0.992366	0.957697	24.4147	46.8344	79.1956
Hoxd9	-0.665016	-1.94452	-0.704295	-2.02242	0.0812672	0.127226	0.0916569	0.365975	0.721092	0.75038
Rbm34	-0.693554	-2.00081	-0.265309	-1.30383	0.146006	0.21883	0.160987	0.708582	1.42775	0.926911
Marc2	-0.694913	-2.00353	0	1	0.0702479	0.104326	0.0763807	0.300099	0.611293	0.267018
Bicd1	-0.696773	-2.00727	0	1	0.0730028	0.117048	0.0857814	0.353364	0.719367	0.290445
Fam3c	-0.69778	-2.00929	-1.03988	-2.82888	0.129477	0.198473	0.146886	0.574677	1.16478	1.64398
Ubn1	-0.702242	-2.01827	-0.438729	-1.55074	0.0826446	0.129771	0.0916569	0.383351	0.78389	0.599984
Synj2bp	-0.705476	-2.02481	-0.296325	-1.34491	0.0977961	0.160305	0.116334	0.42749	0.875835	0.578383
Mtch1	-0.706084	-2.02604	0	1	0.084022	0.145038	0.0998825	0.342758	0.704702	0.378076
Aftph	-0.70648	-2.02684	0	1	0.0674931	0.109415	0.0810811	0.302497	0.623383	0.289121
Zc3h13	-0.707253	-2.02841	0	1	0.369835	0.529262	0.403055	2.30137	4.6784	2.18649
Rbm25	-0.713187	-2.04048	0	1	0.701791	0.854962	0.719154	7.47287	15.2587	6.67652
Qsox1	-0.714815	-2.04381	0	1	0.0764463	0.119593	0.0787309	0.278648	0.579941	0.420104
Ccdc66	-0.716237	-2.04672	0	1	0.141185	0.231552	0.159812	0.708817	1.46122	0.729472
Luc7l3	-0.726117	-2.06704	0	1	0.681129	0.844784	0.726204	6.1564	12.7362	6.07663
Atrx	-0.72688	-2.06862	0	1	0.710744	0.867684	0.750881	7.3068	15.1257	6.5714
Mdn1	-0.728663	-2.07231	0	1	0.0764463	0.114504	0.0904818	0.36111	0.759054	0.409691
Ascc3	-0.732298	-2.07986	0	1	0.0592287	0.101781	0.0658049	0.248065	0.526737	0.198348
Jund	-0.735326	-2.08616	0	1	0.223829	0.379135	0.26322	1.15994	2.43069	1.03815
Bmp1	-0.735961	-2.08749	0	1	0.072314	0.111959	0.0846063	0.30273	0.642821	0.561591
Limd1	-0.739151	-2.09416	-0.475986	-1.6096	0.157025	0.229008	0.183314	0.709431	1.4966	1.148
Lama5	-0.744996	-2.10643	0	1	0.0915978	0.160305	0.103408	0.379851	0.811196	0.487627
Pcf11	-0.746328	-2.10924	0	1	0.110882	0.170483	0.123384	0.509679	1.08613	0.567352
Zfp503	-0.747314	-2.11132	0	1	0.300964	0.455471	0.338425	1.51522	3.21023	1.71533
Akap9	-0.753131	-2.12364	0	1	0.366391	0.549618	0.408931	2.27919	4.85141	2.34072
Tnfrsf19	-0.754855	-2.1273	-0.632184	-1.88172	0.0778237	0.127226	0.0881316	0.321189	0.694539	0.613203
Ofd1	-0.757772	-2.13352	0	1	0.0709366	0.117048	0.0857814	0.299173	0.649627	0.301117
Ckap4	-0.760333	-2.13899	0	1	0.0798898	0.129771	0.0904818	0.327927	0.712821	0.45731
Hoxa11os	-0.764072	-2.147	0	1	0.123967	0.208651	0.145711	0.563512	1.22133	0.562835
Ralgapa1	-0.767216	-2.15376	0	1	0.0599174	0.111959	0.0775558	0.25029	0.550602	0.266514
Taf3	-0.770015	-2.1598	0	1	0.105372	0.155216	0.116334	0.479754	1.04777	0.561674
Ndufaf2	-0.771438	-2.16287	0	1	0.146006	0.188295	0.170388	0.684312	1.49171	0.560799
Fbxo11	-0.779585	-2.18057	0	1	0.088843	0.137405	0.0881316	0.381106	0.842832	0.453963
Arglu1	-0.780485	-2.18253	0	1	0.294077	0.48855	0.347826	1.61888	3.54508	1.71556
Csnk1e	-0.78157	-2.1849	0	1	0.0709366	0.127226	0.0857814	0.339636	0.753919	0.403509
Athl1	-0.783775	-2.18972	0	1	0.0902204	0.155216	0.105758	0.379374	0.842622	0.460459
mt-Td	-0.783942	-2.19009	0	1	0.0606061	0.117048	0.0810811	0.242988	0.544065	0.313515
Emx2os	-0.784672	-2.19169	-0.569002	-1.7665	0.0668044	0.114504	0.0787309	0.266091	0.595104	0.477715
Eif5b	-0.785595	-2.19371	0	1	0.463499	0.641221	0.519389	3.27077	7.18706	3.50169
Med13l	-0.787536	-2.19797	0	1	0.0730028	0.114504	0.079906	0.294478	0.659234	0.285733
Rb1cc1	-0.796561	-2.2179	0	1	0.178375	0.284987	0.217391	0.818006	1.82643	0.992701
Cep290	-0.804262	-2.23505	0.320157	1.37734	0.135675	0.203562	0.144536	0.663587	1.4955	0.479048
Ccdc141	-0.806405	-2.23984	-0.43829	-1.55005	0.329201	0.483461	0.356052	1.91302	4.29725	2.97078
Gm26924	-0.808483	-2.2445	0.601638	1.82511	0.608815	0.804071	0.6604	6.46301	14.5187	3.53665
Fat4	-0.808735	-2.24507	0	1	0.0688705	0.117048	0.0940071	0.327249	0.747147	0.339089
Bex4	-0.810703	-2.24949	-0.489588	-1.63164	0.104683	0.170483	0.12691	0.438072	0.997933	0.721094
Bri3	-0.811656	-2.25163	0	1	0.119146	0.195929	0.143361	0.498008	1.13385	0.417566
Extl3	-0.817606	-2.26507	0	1	0.0550964	0.104326	0.0716804	0.224401	0.520935	0.336834
Rxfp1	-0.818388	-2.26684	-1.06754	-2.90823	0.343664	0.531807	0.388954	2.2276	5.06228	6.49744
C1ra	-0.823388	-2.2782	0	1	0.0688705	0.111959	0.079906	0.261032	0.607466	0.394233
RP23-32A8.1	-0.823786	-2.27911	0	1	0.0764463	0.139949	0.0940071	0.300473	0.697603	0.276741
Smap1	-0.836815	-2.309	0	1	0.144628	0.234097	0.163337	0.596254	1.38984	0.717725
Ccdc88a	-0.842372	-2.32187	0	1	0.327135	0.508906	0.367803	1.8524	4.31424	1.59152
Rock1	-0.84526	-2.32858	0	1	0.258264	0.384224	0.280846	1.23656	2.89272	1.14649
Grik5	-0.847727	-2.33434	0	1	0.0688705	0.119593	0.0916569	0.270032	0.643689	0.164258
Tnrc6c	-0.859968	-2.36309	0	1	0.137741	0.226463	0.153937	0.629531	1.50127	0.691715
Col4a6	-0.863083	-2.37046	-0.813984	-2.25688	0.100551	0.167939	0.118684	0.412082	0.990527	0.942588
Atad2b	-0.880055	-2.41103	0	1	0.0592287	0.111959	0.0705053	0.230936	0.570904	0.180118
Paxbp1	-0.885112	-2.42326	0	1	0.0860882	0.152672	0.108108	0.359612	0.885663	0.378882
Cfh	-0.886586	-2.42683	-0.419285	-1.52087	0.123278	0.223919	0.151586	0.62812	1.53861	0.960499
Esr1	-0.887157	-2.42822	-0.839006	-2.31406	0.300964	0.486005	0.351351	1.45525	3.54795	3.38069
Hdgfrp3	-0.893468	-2.44359	0	1	0.165289	0.26972	0.192714	0.700086	1.72516	0.664563
Nexn	-0.906031	-2.47448	0	1	0.641185	0.862595	0.707403	5.79781	14.3613	5.54924
Crispld2	-0.90783	-2.47894	-0.916238	-2.49987	0.0681818	0.122137	0.0810811	0.277452	0.702575	0.708592
Swt1	-0.909766	-2.48374	-0.522891	-1.6869	0.110193	0.193384	0.130435	0.426009	1.07293	0.725502
Ano4	-0.915908	-2.49904	-0.840512	-2.31755	0.187328	0.338422	0.226792	0.882222	2.2197	2.05777
Dmd	-0.91981	-2.50881	0	1	0.453168	0.661578	0.500588	3.3015	8.29793	2.72331
Bloc1s1	-0.929556	-2.53338	0	1	0.0661157	0.127226	0.0834313	0.240424	0.62442	0.280434
Dact3	-0.935899	-2.54951	0	1	0.0750689	0.139949	0.092832	0.271467	0.707602	0.316256
Filip1l	-0.936161	-2.55017	0.612713	1.84543	0.709366	0.903308	0.760282	7.55144	19.273	4.08738
Akap7	-0.941338	-2.56341	0	1	0.0695592	0.124682	0.0893067	0.240858	0.633051	0.384046
Wisp1	-0.96822	-2.63325	0	1	0.0709366	0.127226	0.0904818	0.284023	0.764236	0.436716
Rock2	-0.969026	-2.63538	0	1	0.210055	0.366412	0.247944	0.982678	2.60608	0.848751
Nmur2	-0.969138	-2.63567	-0.981315	-2.66796	0.072314	0.137405	0.0869565	0.266305	0.718249	0.727171
Dnajc21	-0.976122	-2.65414	0	1	0.103306	0.183206	0.113984	0.424823	1.14408	0.413263
Kif2a	-0.982442	-2.67097	0	1	0.0964187	0.170483	0.113984	0.352159	0.957317	0.317088
Ankrd12	-0.988455	-2.68708	0	1	0.225207	0.389313	0.264395	1.22162	3.29947	1.15044
Tenc1	-1.03712	-2.82108	0	1	0.0571625	0.117048	0.0752056	0.190904	0.556767	0.266038
Twsg1	-1.07981	-2.94413	0	1	0.130854	0.249364	0.162162	0.474413	1.41617	0.602843
Psd	-1.08789	-2.96801	-0.325613	-1.38488	0.163912	0.305344	0.19624	0.630961	1.89238	0.877654
Mybpc1	-1.11102	-3.03746	-1.1282	-3.09009	0.373278	0.648855	0.441833	2.21988	6.76317	6.88053
Itga9	-1.18099	-3.25759	0	1	0.0647383	0.137405	0.0869565	0.236234	0.79213	0.423721
Rnf130	-1.18562	-3.27271	-1.07077	-2.91763	0.0819559	0.160305	0.0975323	0.291022	0.975158	0.868272
Cep112	-1.24009	-3.45594	0	1	0.0998623	0.19084	0.123384	0.371819	1.30954	0.313696
Bst2	-1.27018	-3.56149	-1.53869	-4.65849	0.0599174	0.127226	0.0763807	0.186243	0.688917	0.904197
2810474O19Rik	-1.29635	-3.65592	-0.769718	-2.15916	0.261708	0.48855	0.333725	1.13698	4.18328	2.46652
Mustn1	-1.30117	-3.6736	-1.58658	-4.88699	0.0626722	0.127226	0.079906	0.193146	0.736278	0.982773
Epha4	-1.314	-3.72101	0	1	0.0509642	0.109415	0.0646298	0.160876	0.625831	0.300031
mt-Rnr1	-1.31469	-3.72361	0.462167	1.58751	0.440771	0.778626	0.526439	3.17403	11.8461	1.99568
mt-Rnr2	-1.39032	-4.01613	0.52306	1.68718	0.999311	1	0.998825	173.064	695.079	102.572
Ogn	-1.43211	-4.18752	-1.88176	-6.56508	0.0915978	0.178117	0.117509	0.37258	1.59206	2.50167
Id4	-1.52197	-4.58125	0	1	0.139807	0.300254	0.182139	0.398695	1.86233	0.453365
Foxl2	-1.72784	-5.62847	0	1	0.0544077	0.139949	0.0787309	0.129876	0.777288	0.327779
mt-Ts1	-1.74896	-5.74865	0	1	0.0406336	0.101781	0.0575793	0.0727006	0.465416	0.249895
Erdr1	-1.81701	-6.15346	-1.99194	-7.32977	0.109504	0.26972	0.151586	0.241921	1.54018	1.83652
Gm21887	-1.84931	-6.35544	-1.90544	-6.72236	0.0812672	0.206107	0.113984	0.161701	1.08124	1.14424
Gm20594	-1.90183	-6.69812	0	1	0.141873	0.37659	0.204465	0.300484	2.06966	0.212252
Gm13693	-2.60507	-13.5322	0	1	0.11708	0.356234	0.179788	0.143296	2.06443	0.123239
Gm13694	-2.6259	-13.817	0	1	0.113636	0.356234	0.172738	0.133001	1.96584	0.0925145
Gm13697	-2.67013	-14.4418	0	1	0.109504	0.343511	0.176263	0.130807	2.0235	0.0851028
Gm13696	-2.68174	-14.6105	0	1	0.107438	0.333333	0.165687	0.127483	1.99869	0.0853361
Gm13698	-2.71538	-15.1103	0	1	0.113636	0.356234	0.178613	0.125876	2.04312	0.0648785
Gm13695	-2.71875	-15.1613	0	1	0.11157	0.356234	0.175088	0.1294	2.10349	0.0855806
Gm13691	-2.7773	-16.0756	0	1	0.109504	0.348601	0.169213	0.115123	2.00144	0.128955
Cwc22	-3.01491	-20.3872	0	1	0.245868	0.735369	0.376028	0.360373	7.54086	0.384143

## Sheet: StromalDE
Gene	avg_logFC_WTvTH_Stromal	FC WTvTH	avg_logFC_WTvWTA11_Stromal	FC WTvWTA11	WT.pct.Id_Stromal	TH.pct.Id_Stromal	WTA11.pct.Id_Stromal	WT.avg.Id_Stromal	TH.avg.Id_Stromal	WTA11.avg.Id_Stromal
Vit	2.99802	20.0459	1.66309	5.27559	0.114271	0.0105263	0.0702703	0.808931	0.0308528	0.14523
Gli1	2.30044	9.97859	0	1	0.1091	0.0147368	0.0691892	0.664899	0.0576348	0.525754
Thy1	2.22263	9.23158	0	1	0.178387	0.0294737	0.116757	1.28587	0.130373	1.22024
Lum	2.21711	9.18075	0	1	0.303516	0.0652632	0.215135	3.51288	0.373725	3.48078
Slc16a2	2.15449	8.62346	0	1	0.325233	0.0673684	0.224865	2.9582	0.334201	3.13489
AA465934	2.0779	7.9877	0.628847	1.87545	0.14788	0.0168421	0.100541	1.00211	0.116709	0.529664
Smoc2	2.04354	7.71788	0	1	0.252327	0.0505263	0.174054	2.95554	0.374243	2.96011
Cd44	1.83754	6.28108	1.18655	3.27575	0.111686	0.0252632	0.0864865	0.678356	0.0995919	0.200137
Adam12	1.81177	6.12128	0.376265	1.45683	0.109617	0.0210526	0.0659459	0.676503	0.10215	0.46123
Usp2	1.65005	5.20724	0	1	0.120476	0.0315789	0.0886486	0.797349	0.145044	0.638467
Ndp	1.62568	5.08189	1.2122	3.36088	0.17787	0.0526316	0.128649	1.33007	0.253695	0.388725
Gas6	1.62405	5.07359	0	1	0.252844	0.0694737	0.187027	2.02583	0.391259	1.87448
Ndst1	1.58627	4.88547	0.321815	1.37963	0.113237	0.0315789	0.0778378	0.731581	0.141793	0.527522
Thbs1	1.55913	4.75467	0.417316	1.51788	0.146846	0.0526316	0.127568	1.09516	0.222437	0.718092
Cpxm2	1.5424	4.67579	1.2827	3.60635	0.212513	0.0631579	0.163243	1.66072	0.347313	0.453272
Cpne5	1.53779	4.6543	0.895728	2.44912	0.19545	0.0631579	0.15027	1.30724	0.273015	0.527842
Mamdc2	1.53572	4.64465	0.609695	1.83987	0.101861	0.0273684	0.0637838	0.626015	0.126935	0.335685
Hsd11b2	1.53282	4.6312	0	1	0.156153	0.0547368	0.12973	1.37119	0.288235	1.18845
Osr1	1.52856	4.61155	0.362877	1.43746	0.179421	0.0610526	0.145946	1.34164	0.283098	0.930295
Atp1b1	1.50435	4.50122	0.53364	1.70513	0.153051	0.04	0.109189	1.11543	0.240028	0.650028
Scara5	1.48575	4.4183	0.425775	1.53078	0.214581	0.0631579	0.164324	1.47465	0.326024	0.95987
Mest	1.48355	4.40856	0.850312	2.34038	0.274043	0.103158	0.223784	2.14981	0.479912	0.912845
Lbr	1.43656	4.20619	0.475604	1.60899	0.112203	0.0442105	0.0886486	0.63538	0.143436	0.39111
Igfbp6	1.42363	4.15215	0.796603	2.21799	0.203206	0.0694737	0.155676	1.41674	0.333615	0.633258
Cplx2	1.39721	4.04392	0.958187	2.60697	0.110651	0.0294737	0.0854054	0.748751	0.177628	0.281047
Cd83	1.38154	3.98104	0.772278	2.16469	0.10393	0.0315789	0.0854054	0.651497	0.156162	0.295585
Gja1	1.34004	3.81921	-0.333365	-1.39566	0.190796	0.0631579	0.155676	1.43946	0.369518	2.01295
Aldh1a2	1.33789	3.811	0	1	0.162358	0.0547368	0.121081	1.09382	0.27964	1.40189
Ppm1g	1.32784	3.77289	0	1	0.144778	0.0547368	0.116757	0.895367	0.229966	0.798013
Cxcl12	1.32157	3.7493	1.66477	5.28447	0.143744	0.0315789	0.107027	1.11875	0.291057	0.203598
Cd200	1.30172	3.67561	0.650287	1.91609	0.106515	0.0378947	0.0951351	0.7059	0.18477	0.363625
Psmb8	1.29972	3.66828	0.983355	2.67341	0.171148	0.0589474	0.140541	1.04406	0.277344	0.384275
Gm10222	1.28026	3.59757	-0.371371	-1.44972	0.672699	0.385263	0.574054	8.69576	2.4099	12.6109
S100a10	1.27814	3.58997	0.358255	1.43083	0.313857	0.134737	0.251892	2.51125	0.692303	1.75209
Sfrp2	1.27037	3.56216	0.381668	1.46473	0.364012	0.153684	0.290811	3.1713	0.883082	2.16195
Col18a1	1.25788	3.51796	0.603663	1.82881	0.457084	0.204211	0.39027	4.37102	1.23533	2.38556
Rpp25l	1.25605	3.51153	0.929698	2.53374	0.143744	0.0547368	0.117838	0.905764	0.250788	0.351427
Dap	1.25478	3.50705	0	1	0.160807	0.0736842	0.118919	1.04672	0.291313	0.959707
Htra1	1.25241	3.49875	0	1	0.473113	0.223158	0.378378	4.69081	1.33357	4.3875
mt-Nd4l	1.24925	3.48771	-0.375926	-1.45634	0.625129	0.341053	0.517838	7.04681	2.01334	10.2671
Twist2	1.24879	3.48611	0.276234	1.31816	0.194416	0.0778947	0.153514	1.32261	0.372262	1.00096
Synpo2	1.24836	3.48464	0.368687	1.44583	0.236815	0.0947368	0.194595	1.66992	0.472095	1.15191
Naa50	1.24677	3.47909	0.282628	1.32661	0.256463	0.115789	0.203243	1.77351	0.502636	1.33441
Palld	1.23955	3.45404	0	1	0.285419	0.124211	0.219459	2.14541	0.614025	2.02773
Ccnd1	1.23422	3.43571	1.61368	5.02125	0.150982	0.0568421	0.115676	1.0755	0.305946	0.206181
Selt	1.23061	3.42331	0	1	0.103413	0.0378947	0.0886486	0.598159	0.167653	0.468439
Fmo1	1.21436	3.36814	0.43692	1.54793	0.300414	0.136842	0.24973	2.28915	0.672618	1.47531
Tmem64	1.19743	3.3116	0.34101	1.40637	0.152534	0.0694737	0.12973	0.945936	0.278662	0.66972
Map2	1.1909	3.29004	0.740188	2.09633	0.418304	0.210526	0.337297	3.86395	1.16748	1.83797
Steap3	1.1767	3.24366	-0.2809	-1.32432	0.179421	0.0715789	0.139459	1.11884	0.338015	1.48495
Rab6a	1.17568	3.24035	0.31871	1.37535	0.206308	0.0778947	0.165405	1.31841	0.399959	0.955868
Ogfr	1.17383	3.23435	0	1	0.105998	0.0463158	0.0854054	0.591975	0.176119	0.471261
L3hypdh	1.17141	3.22655	0	1	0.110651	0.0505263	0.0864865	0.622478	0.186023	0.542549
Pdlim3	1.17068	3.22418	0	1	0.187694	0.0757895	0.162162	1.29175	0.393747	1.01975
Aig1	1.16864	3.2176	0.405451	1.49998	0.173216	0.0715789	0.128649	1.14066	0.347615	0.757119
Ube2n	1.16547	3.20742	0	1	0.126163	0.0484211	0.0897297	0.731142	0.221072	0.796942
H2-D1	1.15856	3.18533	0	1	0.270424	0.12	0.228108	1.9436	0.60331	1.79867
Scube1	1.15643	3.17856	-0.273574	-1.31465	0.146846	0.0505263	0.112432	1.04916	0.323221	1.38243
Slc25a5	1.15421	3.17152	0	1	0.457601	0.231579	0.384865	4.22855	1.32644	3.7063
Mid1ip1	1.15388	3.17048	0.769655	2.15902	0.122544	0.0568421	0.0983784	0.785797	0.241002	0.358591
Bok	1.14724	3.14949	0.540648	1.71712	0.128749	0.0484211	0.0994595	0.740981	0.228445	0.427349
Pnmal2	1.14083	3.12936	0.551822	1.73641	0.135471	0.0631579	0.121081	0.848383	0.2643	0.484343
Vcan	1.13585	3.11382	0.912794	2.49127	0.418304	0.223158	0.354595	4.47028	1.42884	1.78839
Fez2	1.13215	3.10233	0.438953	1.55108	0.107032	0.0484211	0.0886486	0.63944	0.199339	0.408701
Chchd3	1.12473	3.07938	0	1	0.135988	0.0547368	0.11027	0.738311	0.233007	0.683945
Tapbp	1.12076	3.06719	0	1	0.13909	0.0610526	0.112432	0.884462	0.281622	0.699609
Cldn25	1.11822	3.05939	0	1	0.150465	0.0652632	0.128649	0.924701	0.295518	0.798404
Ifrd1	1.10515	3.01968	0	1	0.120476	0.0589474	0.101622	0.724506	0.23324	0.626712
Mterfd2	1.10155	3.00881	0	1	0.118407	0.0505263	0.0983784	0.772832	0.25018	0.741526
Mtfr1l	1.10038	3.0053	0	1	0.111169	0.0484211	0.0886486	0.643859	0.207569	0.612104
Gm7729	1.09779	2.99754	0	1	0.242503	0.143158	0.207568	1.76777	0.583077	1.5597
Id1	1.09394	2.98601	0.60333	1.8282	0.11272	0.0484211	0.0918919	0.699732	0.227686	0.378215
Srsf4	1.09114	2.97766	0	1	0.151499	0.0652632	0.122162	0.904183	0.297014	0.897564
Pdlim4	1.08458	2.95821	0	1	0.148914	0.0694737	0.118919	0.890578	0.294434	0.715772
Coch	1.08208	2.95082	0.440888	1.55409	0.118925	0.0505263	0.0886486	0.820686	0.271511	0.524517
Sfxn1	1.08161	2.94942	0	1	0.160807	0.0715789	0.135135	1.02296	0.340223	1.08885
Appbp2	1.08071	2.94679	0	1	0.125129	0.0589474	0.107027	0.78853	0.260983	0.683011
Isyna1	1.07387	2.92669	0	1	0.148397	0.0568421	0.123243	0.878564	0.293608	0.90759
Egflam	1.07053	2.91694	0.803742	2.23388	0.138573	0.0652632	0.113514	0.872225	0.292449	0.384928
Pfn2	1.06582	2.90322	0.551648	1.73611	0.185109	0.0905263	0.156757	1.13181	0.383291	0.647681
Erp44	1.05621	2.87545	0	1	0.13909	0.0652632	0.111351	0.812317	0.275979	0.887546
Hdac3	1.05561	2.87373	0	1	0.120993	0.0463158	0.0918919	0.640055	0.216206	0.539232
Hadh	1.05247	2.86471	0.331254	1.39271	0.237849	0.128421	0.203243	1.54041	0.531209	1.10323
mt-Atp8	1.04314	2.83811	-0.279419	-1.32236	0.386763	0.229474	0.322162	3.35224	1.17468	4.4361
Napa	1.03922	2.82701	0	1	0.136505	0.0610526	0.113514	0.791972	0.273682	0.767496
Afg3l2	1.03886	2.82599	0	1	0.131334	0.0694737	0.118919	0.783232	0.270692	0.827177
Lasp1	1.03379	2.8117	0	1	0.138573	0.0715789	0.113514	0.788746	0.274079	0.727712
Ssu72	1.03201	2.80669	0.275662	1.3174	0.13909	0.0652632	0.117838	0.84036	0.292976	0.635482
Il6st	1.03042	2.80224	0.432656	1.54135	0.137022	0.0547368	0.11027	0.84001	0.293332	0.541472
Wdr6	1.02981	2.80055	0.319596	1.37657	0.128749	0.0589474	0.102703	0.766042	0.267104	0.55375
Scamp2	1.0254	2.7882	0.360737	1.43439	0.187694	0.0989474	0.155676	1.17614	0.415414	0.816933
Txnl1	1.02395	2.78416	0	1	0.188211	0.0905263	0.152432	1.20986	0.428141	1.02193
Plac8	1.01913	2.77078	0.558279	1.74766	0.63909	0.381053	0.551351	7.86548	2.83233	4.49629
Hist1h2ag	1.01835	2.76861	0.367098	1.44354	0.101344	0.0526316	0.0886486	2.35637	0.844715	1.62929
Hist1h1e	1.00898	2.74279	0.977599	2.65807	0.148914	0.0926316	0.134054	1.49289	0.53794	0.555405
Loxl1	1.00847	2.74141	0	1	0.239917	0.115789	0.185946	1.59278	0.574655	1.3312
Maoa	1.00603	2.73471	0.740835	2.09769	0.14788	0.0694737	0.103784	0.940213	0.337464	0.442981
Tmod3	1.00379	2.72859	0.422491	1.52576	0.142709	0.0778947	0.122162	0.918608	0.330325	0.598621
Pgp	0.994874	2.70438	0	1	0.1091	0.0463158	0.0897297	0.644594	0.232049	0.508431
Uba2	0.990358	2.6922	0	1	0.118925	0.0484211	0.0972973	0.704274	0.255312	0.574024
Tmem47	0.986993	2.68315	0	1	0.253361	0.136842	0.20973	1.79982	0.664512	2.30721
Ppp1ca	0.986147	2.68089	0	1	0.283351	0.151579	0.235676	1.82905	0.675984	1.43136
Rbm3	0.983043	2.67258	0.294991	1.34311	0.400207	0.227368	0.356757	3.12742	1.16393	2.32593
Ccnh	0.977932	2.65895	0	1	0.157187	0.0673684	0.126486	0.872598	0.321934	0.845505
Gm4076	0.973376	2.64686	-0.266594	-1.30551	0.32213	0.183158	0.274595	2.4234	0.909354	3.16683
Got2	0.965061	2.62495	0.255492	1.2911	0.148914	0.0673684	0.128649	0.891797	0.333549	0.688474
Cdh11	0.962655	2.61864	0.302529	1.35328	0.619959	0.418947	0.557838	8.33445	3.17656	6.15611
Rarres2	0.960836	2.61388	0.397465	1.48805	0.436918	0.254737	0.39027	3.61185	1.37562	2.42396
Tubb5	0.959008	2.60911	0.279811	1.32288	0.55274	0.341053	0.481081	6.01861	2.30061	4.54719
Gbas	0.95713	2.60421	0	1	0.104964	0.0568421	0.0767568	0.675944	0.253398	0.726281
Prnp	0.956919	2.60366	0	1	0.137022	0.0631579	0.109189	0.838212	0.315777	0.890197
H2afz	0.950402	2.58675	0.325093	1.38416	0.442606	0.267368	0.375135	4.85739	1.87166	3.5065
Trp53	0.949814	2.58523	0	1	0.298862	0.155789	0.251892	2.06817	0.793863	1.93955
Hist1h2ao	0.944314	2.57105	0.360177	1.43358	0.142192	0.0736842	0.118919	3.773	1.46138	2.62884
Klhl13	0.939077	2.55762	0.429624	1.53668	0.184592	0.0968421	0.151351	1.283	0.495548	0.831423
Poldip2	0.93661	2.55132	0	1	0.107032	0.0505263	0.0918919	0.588287	0.224501	0.638705
Scamp3	0.935096	2.54746	0	1	0.102896	0.0442105	0.0778378	0.559247	0.213457	0.47356
Eno1	0.930333	2.53535	0	1	0.184592	0.0926316	0.156757	1.03322	0.40147	1.12996
Psmc4	0.930013	2.53454	0	1	0.145812	0.0757895	0.115676	0.83583	0.323721	0.837366
Exosc1	0.92915	2.53236	0	1	0.11272	0.0610526	0.107027	0.700393	0.270527	0.720626
Igf1	0.923196	2.51732	0	1	0.432265	0.237895	0.358919	4.9588	1.96384	4.12897
Clpx	0.922407	2.51534	0	1	0.108066	0.0505263	0.0918919	0.609535	0.236303	0.513303
Gsta4	0.92104	2.5119	0.471054	1.60168	0.187177	0.0926316	0.141622	1.17266	0.460823	0.728386
Ywhah	0.917911	2.50405	0	1	0.240951	0.132632	0.205405	1.63916	0.648598	1.63286
Abi3bp	0.91476	2.49618	1.05101	2.86054	0.117373	0.0526316	0.0897297	0.810557	0.318726	0.276854
Scara3	0.913571	2.49321	0.277789	1.32021	0.117373	0.0631579	0.0918919	0.729483	0.286599	0.550126
Gm8325	0.909424	2.48289	0	1	0.122027	0.0589474	0.109189	0.708061	0.279203	0.56891
Thbs3	0.907607	2.47838	0	1	0.10031	0.0568421	0.0832432	0.576477	0.226637	0.55356
Parm1	0.907526	2.47818	0	1	0.129266	0.0778947	0.114595	0.859817	0.34099	0.697621
Bri3bp	0.905101	2.47218	0	1	0.16029	0.0757895	0.128649	0.944015	0.3759	0.820747
Twf1	0.905002	2.47194	0	1	0.132885	0.0610526	0.100541	0.809332	0.321453	0.730553
Mrpl54	0.903742	2.46883	0	1	0.178387	0.08	0.144865	1.03334	0.412607	0.969259
Ndufs8	0.903647	2.46859	0	1	0.185626	0.0905263	0.162162	1.10353	0.44108	1.01119
Cotl1	0.902536	2.46585	0.371035	1.44923	0.180972	0.0842105	0.138378	1.13243	0.453302	0.778301
Pgrmc1	0.899056	2.45728	0.282542	1.3265	0.5212	0.326316	0.454054	4.65626	1.88895	3.50773
F2r	0.895694	2.44903	0	1	0.101344	0.0505263	0.0832432	0.60504	0.241136	0.5306
Plekhh2	0.894674	2.44654	0.494192	1.63917	0.127715	0.0631579	0.101622	0.785006	0.314952	0.475004
Capza2	0.894571	2.44629	0.272144	1.31278	0.267322	0.143158	0.224865	1.68978	0.684842	1.2848
Tcf3	0.892006	2.44002	0	1	0.124612	0.0610526	0.0994595	0.761711	0.306272	0.626949
Bhlhb9	0.891817	2.43956	0	1	0.102378	0.0505263	0.0789189	0.675563	0.271019	0.55988
Cygb	0.887648	2.42941	0	1	0.191313	0.0989474	0.153514	1.36017	0.553995	1.1501
Cnn3	0.884869	2.42267	0	1	0.416236	0.246316	0.353514	3.13748	1.28918	2.50075
Tubb6	0.883961	2.42047	0	1	0.197001	0.107368	0.156757	1.32043	0.539659	1.14789
Efemp1	0.883213	2.41866	0.720012	2.05446	0.199586	0.0968421	0.167568	1.2341	0.504378	0.595563
Rsu1	0.881453	2.4144	0	1	0.237332	0.141053	0.217297	1.59876	0.656317	1.42997
Usp14	0.880942	2.41317	0.361797	1.43591	0.113754	0.0589474	0.0886486	0.678096	0.275142	0.469207
Dctn3	0.880619	2.41239	0.759772	2.13779	0.178904	0.0947368	0.16	1.01479	0.414804	0.46937
Hist1h2ap	0.878811	2.40803	0.355752	1.42725	0.131334	0.0631579	0.112432	3.60102	1.48957	2.52005
Phgdh	0.869684	2.38616	0	1	0.104447	0.0568421	0.0886486	0.558394	0.228205	0.56967
Eif4a3	0.869164	2.38492	0	1	0.181489	0.101053	0.167568	1.11763	0.462818	1.15765
Dag1	0.869093	2.38475	0	1	0.100827	0.0505263	0.0724324	0.582925	0.238632	0.648215
Pgam1	0.868262	2.38277	0	1	0.172699	0.0926316	0.138378	0.953673	0.394434	0.905627
H2afy2	0.867967	2.38206	0	1	0.188728	0.0947368	0.154595	1.13879	0.472268	1.06626
Nucb1	0.866103	2.37763	0	1	0.200103	0.0968421	0.168649	1.16504	0.484206	1.21672
Taf9	0.864712	2.37432	0	1	0.193382	0.103158	0.158919	1.20059	0.499868	1.21332
mt-Nd5	0.863558	2.37158	0	1	0.937952	0.827368	0.902703	30.2969	12.7692	34.8556
Ldha	0.862271	2.36853	0	1	0.319028	0.183158	0.288649	2.29245	0.962098	2.16259
Hnrnpa1	0.85292	2.34649	0	1	0.447777	0.296842	0.406486	3.62743	1.54016	2.83937
Nsun2	0.852127	2.34463	0	1	0.115822	0.0652632	0.0983784	0.650435	0.27168	0.77283
Ube2d2a	0.850308	2.34037	0.291594	1.33856	0.186143	0.111579	0.155676	1.13169	0.477826	0.842926
Tmed10	0.848459	2.33604	0	1	0.421406	0.248421	0.358919	3.16422	1.3488	3.59519
Snx5	0.844511	2.32684	0	1	0.192865	0.103158	0.164324	1.23418	0.524708	1.46581
B2m	0.843799	2.32518	0.544755	1.72419	0.366598	0.223158	0.318919	3.01301	1.29012	1.7433
Bmp7	0.843511	2.32451	0.485133	1.62439	0.123578	0.0568421	0.111351	0.679249	0.286513	0.414312
Smu1	0.843335	2.32411	0	1	0.134436	0.0736842	0.113514	0.780434	0.330103	0.670724
Cd164	0.842939	2.32319	0	1	0.150465	0.0863158	0.126486	0.962665	0.408677	1.05845
Tm2d2	0.841318	2.31942	0	1	0.152017	0.0905263	0.123243	0.830862	0.352531	0.806055
Ythdf2	0.840827	2.31828	0	1	0.123578	0.0673684	0.0972973	0.710127	0.300629	0.771055
Gpi1	0.839959	2.31627	0	1	0.160807	0.0947368	0.128649	0.850887	0.361669	0.904976
Tppp3	0.838884	2.31378	0.348903	1.41751	0.275078	0.153684	0.234595	2.018	0.866487	1.42068
Lsm12	0.838607	2.31314	0	1	0.165977	0.0884211	0.135135	1.03984	0.443858	0.906022
Commd3	0.836695	2.30872	0	1	0.175284	0.0968421	0.141622	1.0056	0.429899	0.99571
Ipo5	0.836058	2.30725	0	1	0.125129	0.0736842	0.102703	0.725593	0.308818	0.770084
Cnbp	0.835724	2.30648	0	1	0.63909	0.450526	0.572973	6.98743	3.02381	5.86468
Cdc42	0.833305	2.30091	0	1	0.486556	0.305263	0.424865	4.10784	1.77966	3.98473
Tubb4b	0.832715	2.29955	0	1	0.125646	0.0694737	0.113514	0.876581	0.375545	0.857122
Rab34	0.832708	2.29954	0	1	0.262668	0.145263	0.224865	1.69997	0.733615	1.54258
Anxa2	0.832167	2.29829	0.349515	1.41838	0.442606	0.284211	0.380541	3.82673	1.65938	2.69501
Mettl9	0.832124	2.29819	0	1	0.188211	0.0989474	0.142703	1.09015	0.468701	1.06581
Cnot6	0.82997	2.29325	0.353432	1.42395	0.113237	0.0715789	0.0983784	0.614503	0.262322	0.428572
Reep3	0.829551	2.29229	0	1	0.220269	0.130526	0.184865	1.47625	0.638367	1.22123
Pmp22	0.826357	2.28498	0	1	0.388314	0.250526	0.330811	3.01972	1.31593	2.61164
Ppp2r4	0.825971	2.2841	0	1	0.1303	0.0757895	0.107027	0.727638	0.312945	0.834675
Tiprl	0.824773	2.28136	0	1	0.148397	0.0778947	0.121081	0.889448	0.384259	0.754394
Rbm7	0.823206	2.27779	0	1	0.100827	0.0463158	0.0854054	0.548568	0.235224	0.53839
Lig1	0.818324	2.2667	0.724971	2.06467	0.110134	0.0694737	0.0908108	0.915187	0.398165	0.438104
Eif4g2	0.816569	2.26272	0	1	0.429162	0.269474	0.370811	3.40896	1.50099	3.23561
Arf1	0.815733	2.26083	0	1	0.377973	0.221053	0.331892	2.77227	1.22064	3.07924
Col26a1	0.814613	2.2583	0	1	0.191313	0.113684	0.161081	1.10851	0.485289	1.06023
Med28	0.813118	2.25493	0	1	0.16908	0.0926316	0.140541	0.946884	0.414352	0.823822
Pltp	0.812315	2.25312	0	1	0.170114	0.0842105	0.143784	1.04479	0.458147	0.963953
Ubqln1	0.810785	2.24967	0	1	0.106515	0.0568421	0.0940541	0.626294	0.272838	0.565196
Soat1	0.80899	2.24564	0	1	0.106515	0.0589474	0.0940541	0.651369	0.284512	0.724785
Nudc	0.808581	2.24472	0	1	0.262151	0.157895	0.236757	1.65513	0.731801	1.66544
Fscn1	0.807086	2.24137	0	1	0.113237	0.0505263	0.0972973	0.620125	0.271134	0.517251
Actb	0.802455	2.23101	0	1	0.98242	0.957895	0.974054	50.1482	22.4723	43.67
Maged2	0.802311	2.23069	0.296368	1.34496	0.377456	0.227368	0.318919	2.97605	1.32862	2.21017
Gm26771	0.799895	2.22531	0.308089	1.36082	0.140641	0.08	0.12	0.858625	0.380339	0.628309
Hspa13	0.799599	2.22465	0	1	0.106515	0.0631579	0.100541	0.57559	0.253228	0.604181
Cfl1	0.797069	2.21903	0	1	0.506722	0.328421	0.450811	4.16571	1.87178	3.50046
Dbi	0.796969	2.2188	0.446362	1.56262	0.201655	0.0926316	0.162162	1.29161	0.576627	0.822968
Ict1	0.793537	2.2112	0	1	0.164426	0.0884211	0.136216	0.901645	0.402285	0.759633
Wnt6	0.792578	2.20908	0.566209	1.76158	0.177353	0.103158	0.155676	1.07351	0.480478	0.605078
Dcakd	0.792333	2.20854	0	1	0.101861	0.0442105	0.0843243	0.568974	0.252152	0.600329
Pafah1b2	0.792251	2.20836	0	1	0.144261	0.08	0.123243	0.768224	0.342399	0.693105
Cggbp1	0.789759	2.20287	0.30244	1.35316	0.187694	0.105263	0.165405	1.22852	0.552233	0.905286
Psmd2	0.789376	2.20202	0	1	0.150465	0.0821053	0.141622	0.871338	0.39024	0.702337
H2-K1	0.789169	2.20157	0.546034	1.72639	0.149431	0.0968421	0.140541	0.993244	0.445696	0.571122
Eif4ebp1	0.788407	2.19989	0	1	0.154085	0.0842105	0.123243	0.909657	0.408047	0.774405
Adss	0.786921	2.19662	0	1	0.223888	0.126316	0.194595	1.3809	0.623201	1.32958
Isg20l2	0.786411	2.1955	0	1	0.101861	0.0610526	0.0951351	0.576646	0.257204	0.585124
Atic	0.785945	2.19448	0	1	0.153568	0.0884211	0.126486	0.814354	0.365649	0.953451
Lrrc58	0.785416	2.19332	0	1	0.908997	0.802105	0.862703	23.6299	10.7681	22.6176
Mrpl15	0.784283	2.19083	0	1	0.158221	0.101053	0.140541	0.939086	0.423207	0.804219
Tmem134	0.78261	2.18717	0	1	0.109617	0.0610526	0.0897297	0.587978	0.263402	0.477304
Timm17a	0.782208	2.18629	0	1	0.113237	0.0589474	0.0983784	0.638453	0.286599	0.601207
Slc25a17	0.776771	2.17444	0.443714	1.55848	0.10393	0.0631579	0.0864865	0.594571	0.268035	0.377922
Pnrc2	0.776554	2.17397	0	1	0.17425	0.107368	0.144865	1.0533	0.479108	0.856056
Naa20	0.775365	2.17138	0	1	0.153568	0.0989474	0.126486	0.870927	0.395698	0.892925
Lgals1	0.773429	2.16718	0.383589	1.46754	0.949845	0.869474	0.924324	31.7724	14.6553	21.6469
Pink1	0.771389	2.16277	0	1	0.127198	0.08	0.109189	0.711131	0.323429	0.610411
Gm13248	0.770455	2.16075	0.347072	1.41492	0.140124	0.0778947	0.127568	0.855531	0.39057	0.601718
Msn	0.770365	2.16055	0.342335	1.40823	0.18304	0.101053	0.155676	1.11762	0.51191	0.790731
Slc25a39	0.770172	2.16014	0	1	0.151499	0.08	0.123243	0.797534	0.363835	0.854526
Tagln2	0.765345	2.14974	0	1	0.143226	0.0757895	0.112432	0.908315	0.417176	0.724574
Cs	0.763396	2.14555	0	1	0.12668	0.0694737	0.113514	0.757033	0.3475	0.668614
Ppdpf	0.761569	2.14163	0	1	0.15667	0.0821053	0.130811	0.883768	0.40733	0.874531
Nono	0.760043	2.13837	0	1	0.307135	0.191579	0.285405	2.05902	0.957569	1.73723
Srsf3	0.759058	2.13626	0	1	0.519131	0.374737	0.460541	4.56512	2.13165	4.57974
Tmem30a	0.758899	2.13592	0	1	0.167011	0.0905263	0.140541	0.973656	0.45053	1.05069
Anapc2	0.757727	2.13342	0	1	0.110651	0.0610526	0.092973	0.634979	0.292322	0.501806
Dad1	0.75735	2.13262	0	1	0.350052	0.204211	0.294054	2.28321	1.0653	2.34207
Hspa8	0.756419	2.13063	-0.355308	-1.42662	0.671665	0.494737	0.605405	7.53637	3.53184	10.7558
Txndc5	0.755307	2.12827	0	1	0.311272	0.178947	0.267027	2.07802	0.971088	2.33193
Ostc	0.754286	2.12609	0	1	0.25698	0.141053	0.201081	1.6647	0.777689	1.47796
Cct4	0.75394	2.12536	0	1	0.338159	0.202105	0.297297	2.19243	1.02626	1.93015
Sec13	0.753698	2.12484	0	1	0.183557	0.103158	0.166486	1.01183	0.470895	1.15837
Kars	0.753571	2.12457	0	1	0.135471	0.0757895	0.113514	0.768654	0.356499	0.710318
Ak3	0.75172	2.12064	0	1	0.2394	0.143158	0.196757	1.60412	0.751147	1.43307
Hmgb3	0.749649	2.11626	0	1	0.10393	0.0673684	0.0908108	0.616913	0.286237	0.538887
Ubb	0.749552	2.11605	0	1	0.790072	0.627368	0.727568	11.5117	5.43489	10.9997
Mfap4	0.747793	2.11233	0	1	0.445191	0.313684	0.394595	4.01658	1.89622	4.31522
Mob1a	0.744983	2.10641	0.283376	1.3276	0.113237	0.0610526	0.0918919	0.644481	0.30071	0.482979
Gng12	0.744815	2.10605	-0.70224	-2.01827	0.213547	0.12	0.189189	1.38961	0.654565	2.81479
Slc25a3	0.744266	2.1049	0	1	0.427094	0.261053	0.374054	3.19931	1.51469	3.15166
Adam10	0.743657	2.10361	0	1	0.137539	0.0715789	0.124324	0.816939	0.383104	0.764643
Stip1	0.740106	2.09616	0	1	0.172182	0.0989474	0.152432	0.997219	0.470507	1.20685
Plaa	0.73991	2.09575	0.363908	1.43894	0.107032	0.0610526	0.0983784	0.59448	0.278432	0.410087
Ube2d3	0.739906	2.09574	0	1	0.233713	0.145263	0.20973	1.4126	0.668804	1.57839
Hmgn3	0.739678	2.09526	0.366318	1.44241	0.144261	0.0694737	0.107027	0.860466	0.405445	0.593479
Id3	0.739157	2.09417	0.488608	1.63005	0.218201	0.130526	0.185946	1.61684	0.766841	0.988031
Sdha	0.739061	2.09397	0	1	0.23061	0.132632	0.171892	1.36376	0.646055	1.2516
Mapre1	0.738231	2.09223	0	1	0.244571	0.155789	0.222703	1.56289	0.741778	1.33973
Mrps17	0.737769	2.09126	0	1	0.220786	0.122105	0.188108	1.35703	0.643685	1.20953
Gapdh	0.736883	2.08941	0	1	0.137022	0.0778947	0.11027	0.715976	0.337454	0.643068
Mkks	0.7368	2.08924	0.352545	1.42268	0.13909	0.0884211	0.11027	0.893714	0.422556	0.625218
Cd81	0.734732	2.08492	0	1	0.645295	0.469474	0.582703	6.81606	3.26401	6.65677
Ppic	0.734282	2.08399	0	1	0.460703	0.292632	0.391351	3.71008	1.77508	2.98747
Serp1	0.733948	2.08329	-0.260931	-1.29814	0.184074	0.103158	0.140541	1.15825	0.550771	1.50655
Marcksl1	0.733328	2.082	0	1	0.368149	0.235789	0.323243	2.63714	1.26144	2.52345
Rpn2	0.733255	2.08185	0	1	0.263185	0.141053	0.211892	1.60334	0.764958	1.5301
Eef2	0.733068	2.08146	0	1	0.801448	0.635789	0.749189	11.2449	5.39722	10.852
Clmn	0.732709	2.08071	0.433556	1.54273	0.157187	0.0884211	0.12973	0.964834	0.45851	0.621888
Ext2	0.732686	2.08066	0	1	0.128749	0.0652632	0.107027	0.745111	0.352918	0.785425
Gm13139	0.732371	2.08001	0.300354	1.35034	0.150465	0.0842105	0.12	0.922752	0.438437	0.680755
Cct5	0.731416	2.07802	0	1	0.336608	0.206316	0.300541	2.25201	1.07854	2.65477
G3bp2	0.730049	2.07518	0	1	0.345915	0.225263	0.303784	2.50874	1.20375	1.95444
Tmem66	0.72964	2.07433	0	1	0.193382	0.109474	0.165405	1.20438	0.575429	1.03167
Hmox2	0.729432	2.0739	0	1	0.113754	0.0589474	0.0918919	0.607359	0.28768	0.612906
Cnep1r1	0.728148	2.07124	0	1	0.116856	0.0631579	0.0983784	0.643051	0.305295	0.557398
Eif2s1	0.727744	2.0704	0	1	0.159255	0.0968421	0.122162	0.906486	0.432661	1.003
Sra1	0.726969	2.0688	0.399563	1.49117	0.124612	0.0736842	0.101622	0.760929	0.362645	0.506995
Paf1	0.7265	2.06783	0	1	0.101344	0.0631579	0.0886486	0.586074	0.27826	0.652142
Lims1	0.725924	2.06664	0	1	0.188211	0.12	0.162162	1.08732	0.520968	0.858226
Psmc5	0.725844	2.06647	0	1	0.233713	0.141053	0.198919	1.40153	0.673062	1.39506
Golm1	0.72566	2.06609	0	1	0.136505	0.08	0.118919	0.8787	0.420135	0.859654
Arpc5l	0.724916	2.06456	0	1	0.13909	0.0757895	0.112432	0.796872	0.38082	0.780765
Tgm2	0.724074	2.06282	0	1	0.211996	0.126316	0.188108	1.35779	0.65307	1.2443
Gnai3	0.723779	2.06221	0	1	0.167528	0.0968421	0.151351	1.01563	0.487345	0.997353
Sumo2	0.72193	2.0584	0	1	0.337642	0.225263	0.292973	2.20384	1.06551	2.05827
Ndufb8	0.721648	2.05782	0	1	0.259566	0.174737	0.224865	1.61334	0.778862	1.30216
Cisd2	0.718528	2.05141	0	1	0.131334	0.08	0.111351	0.753727	0.362294	0.792583
Sulf1	0.71848	2.05131	0	1	0.124612	0.0673684	0.104865	0.800976	0.385345	1.02475
Ccdc8	0.714934	2.04405	0	1	0.125646	0.0778947	0.109189	0.710204	0.342341	0.683074
Elovl5	0.712614	2.03932	-0.284959	-1.32971	0.130817	0.08	0.113514	0.735594	0.35561	0.981421
mt-Nd1	0.712464	2.03901	0	1	0.980352	0.943158	0.968649	42.879	21.0242	49.4248
Vdac3	0.711938	2.03794	0	1	0.162358	0.101053	0.141622	0.903113	0.438057	0.826677
Sec22b	0.711211	2.03646	0	1	0.127198	0.0673684	0.108108	0.736213	0.356427	0.73519
Stau1	0.711025	2.03608	0	1	0.124612	0.0778947	0.12	0.728029	0.352476	0.736388
Osr2	0.710898	2.03582	0.353443	1.42396	0.58635	0.416842	0.539459	5.90863	2.89725	4.14645
Cers2	0.71041	2.03483	0	1	0.104964	0.0589474	0.0810811	0.574061	0.277032	0.642635
Tipin	0.708858	2.03167	0	1	0.113237	0.0778947	0.0994595	0.641261	0.310555	0.585977
Tpst1	0.708318	2.03057	0	1	0.199069	0.113684	0.16	1.20742	0.589548	1.20403
Glud1	0.707769	2.02946	0	1	0.188211	0.109474	0.154595	1.16499	0.568966	1.03361
Tmem119	0.707435	2.02878	-0.255174	-1.29069	0.185626	0.105263	0.15027	1.14637	0.55998	1.4825
Hspa14	0.706535	2.02696	0	1	0.108066	0.0568421	0.0843243	0.60346	0.292651	0.57632
Gnai1	0.706015	2.0259	0.414333	1.51336	0.314374	0.221053	0.271351	2.27393	1.11737	1.49918
Smarce1	0.704523	2.02288	0	1	0.175801	0.111579	0.148108	1.12076	0.548987	0.929301
Cdk4	0.701552	2.01688	0	1	0.38728	0.250526	0.352432	2.79525	1.38089	2.61511
Gm20091	0.700956	2.01568	0.476133	1.60984	0.234747	0.147368	0.204324	1.33831	0.658911	0.827544
Tmem261	0.700374	2.01451	0	1	0.133402	0.08	0.117838	0.769205	0.376797	0.627987
Ndufv1	0.700322	2.0144	0	1	0.158221	0.0947368	0.131892	0.879597	0.431618	0.863553
Ptpla	0.700068	2.01389	0	1	0.128232	0.0757895	0.107027	0.709756	0.347396	0.73578
Tspan3	0.699214	2.01217	0	1	0.454498	0.271579	0.397838	3.56843	1.76839	2.80748
Tmem59	0.698553	2.01084	0	1	0.365047	0.244211	0.315676	2.57032	1.2732	2.56713
Bmyc	0.697408	2.00854	0	1	0.162875	0.0989474	0.125405	0.901141	0.443634	0.707715
Mat2a	0.696668	2.00705	0	1	0.372285	0.261053	0.342703	2.80848	1.39429	3.24517
Zdhhc3	0.69565	2.00501	0	1	0.138056	0.0863158	0.118919	0.83242	0.410157	0.938698
Phb2	0.694286	2.00228	0	1	0.226474	0.134737	0.193514	1.32854	0.658507	1.52413
Dut	0.693995	2.0017	0.317027	1.37304	0.101861	0.0589474	0.0886486	0.585914	0.287705	0.424011
Gpc3	0.681737	1.97731	0.992648	2.69837	0.410031	0.248421	0.345946	3.16395	1.59519	1.16625
Eif2ak2	0.637212	1.8912	0.822989	2.2773	0.111169	0.0652632	0.107027	0.647966	0.337909	0.278924
Crabp1	0.616527	1.85248	0.94098	2.56249	0.142192	0.0968421	0.135135	1.0366	0.554972	0.398431
Maob	0.583483	1.79227	0.711451	2.03694	0.231644	0.16	0.20973	1.61491	0.89662	0.787718
Utrn	0.582933	1.79129	0.996848	2.70973	0.104447	0.0673684	0.0994595	0.62058	0.342026	0.22271
Hist1h1c	0.526647	1.69324	0.757503	2.13294	0.104964	0.0778947	0.100541	0.639479	0.373571	0.294499
Gbp3	0.468539	1.59766	0.850994	2.34197	0.120993	0.0905263	0.111351	0.691496	0.429078	0.289532
Pkdcc	0.448387	1.56578	0.779532	2.18045	0.120476	0.0863158	0.111351	0.68498	0.433855	0.308732
Tle4	0.435763	1.54614	0.972543	2.64466	0.102378	0.0652632	0.0854054	0.594302	0.380845	0.218499
Vim	0.407145	1.50252	1.09433	2.98718	0.722337	0.64	0.681081	8.72068	5.80068	2.91271
Spcs3	0.35197	1.42187	0.723584	2.06181	0.125646	0.0821053	0.117838	0.646142	0.451466	0.308236
Il11ra1	0.331808	1.39349	0.822702	2.27664	0.397104	0.303158	0.365405	2.80888	2.0129	1.22817
4930447C04Rik	0.297114	1.34597	1.02466	2.78614	0.128232	0.0905263	0.105946	0.866545	0.641237	0.304609
Gm8420	0.278764	1.32149	1.41188	4.10365	0.502585	0.437895	0.48	3.70414	2.80056	0.895082
Cxcl14	0.264415	1.30267	-1.33604	-3.80393	0.120993	0.0926316	0.114595	0.811653	0.620746	3.11551
Ubc	0.259042	1.29569	-0.725653	-2.06608	0.259049	0.223158	0.244324	1.51607	1.16781	3.14299
Hbb-bs	0	1	-1.82091	-6.17747	0.327818	0.385263	0.358919	2.23201	2.67304	13.8399
Dio2	0	1	-1.19091	-3.29009	0.217684	0.233684	0.221622	1.50914	1.65526	4.98811
Gm21092	0	1	-0.837513	-2.31061	0.243537	0.28	0.259459	1.31384	1.62816	3.04888
Col1a1	0	1	-0.761609	-2.14172	0.90848	0.928421	0.914595	18.8217	22.8831	40.3222
Gm21811	0	1	-0.758081	-2.13418	0.208893	0.235789	0.221622	1.06413	1.23203	2.28239
Manf	0	1	-0.73069	-2.07651	0.159772	0.136842	0.157838	0.861183	0.706974	1.79902
Igfbp5	0	1	-0.701902	-2.01759	0.55274	0.633684	0.577297	7.75138	8.75276	15.6493
Gm13305	0	1	0.721754	2.05804	0.268873	0.212632	0.250811	1.68723	1.35216	0.814685
Serpine2	0	1	0.766964	2.15322	0.114788	0.134737	0.112432	0.836527	0.802634	0.383145
Hbb-bt	-0.274606	-1.31601	-1.86535	-6.45817	0.224922	0.267368	0.246486	1.28315	1.6918	8.34136
Gm6483	-0.306843	-1.35913	-0.822873	-2.27703	0.210962	0.269474	0.238919	1.02999	1.40348	2.35808
Mrvi1	-0.319143	-1.37595	-0.931518	-2.53836	0.107032	0.124211	0.112432	0.508069	0.702836	1.30505
Col6a4	-0.442879	-1.55718	-0.965856	-2.62704	0.503102	0.616842	0.542703	3.46042	5.39409	9.10692
Hba-a1	-0.465879	-1.59341	-2.23917	-9.38557	0.240434	0.332632	0.265946	1.30172	2.08011	12.3012
Hba-a2	-0.560603	-1.75173	-2.34325	-10.415	0.197001	0.301053	0.234595	1.01351	1.78291	10.6499
Ramp3	-0.601878	-1.82554	-1.26528	-3.54407	0.0806618	0.117895	0.092973	0.363788	0.672366	1.31473
Metap1d	-0.665018	-1.94453	-1.15093	-3.16114	0.0873837	0.134737	0.101622	0.364542	0.718306	1.17398
Tgfbi	-0.670288	-1.9548	-1.0402	-2.82978	0.284385	0.404211	0.334054	1.50729	2.956	4.2836
Crispld2	-0.677898	-1.96973	-0.986011	-2.68052	0.107032	0.151579	0.124324	0.454843	0.905617	1.23602
5830428H23Rik	-0.69351	-2.00073	0	1	0.127715	0.191579	0.139459	0.546585	1.10357	0.594878
Ybx3	-0.694742	-2.00319	0	1	0.140124	0.206316	0.168649	0.54894	1.10966	0.685648
Zc3h13	-0.696261	-2.00624	0	1	0.370734	0.461053	0.4	2.2024	4.42861	2.17757
Zcchc7	-0.69853	-2.01079	-0.270505	-1.31063	0.184592	0.269474	0.218378	0.866698	1.75286	1.13902
Ppig	-0.700127	-2.01401	0	1	0.368149	0.486316	0.403243	2.1056	4.25085	2.28228
Igsf3	-0.701329	-2.01643	0	1	0.107549	0.157895	0.126486	0.470757	0.959412	0.412541
Gas1	-0.701372	-2.01652	-0.471051	-1.60168	0.386246	0.587368	0.476757	2.34958	4.74814	3.76929
Rb1cc1	-0.701781	-2.01734	0	1	0.196484	0.284211	0.221622	0.944944	1.91645	0.797329
Gkap1	-0.702413	-2.01862	0	1	0.179938	0.248421	0.215135	0.770459	1.56545	0.833397
Dlg1	-0.702466	-2.01873	0	1	0.0682523	0.105263	0.0789189	0.263009	0.541131	0.241295
Plce1	-0.705873	-2.02561	0	1	0.0661841	0.117895	0.0918919	0.273592	0.564447	0.457485
Kif2a	-0.707058	-2.02802	0	1	0.104964	0.174737	0.126486	0.420368	0.862794	0.36028
Wisp1	-0.709008	-2.03197	-0.538365	-1.7132	0.0806618	0.126316	0.0983784	0.341341	0.703915	0.591918
Cep290	-0.70935	-2.03267	0	1	0.139607	0.193684	0.161081	0.736087	1.50655	0.660822
Bdp1	-0.71246	-2.039	0	1	0.133402	0.178947	0.143784	0.590297	1.21401	0.604237
Ep300	-0.714461	-2.04309	0	1	0.0796277	0.111579	0.0897297	0.305121	0.633819	0.278676
Ccdc88a	-0.718096	-2.05052	0	1	0.289555	0.387368	0.323243	1.49735	3.08085	1.23501
Rpl21	-0.730219	-2.07554	-0.670044	-1.95432	0.616856	0.802105	0.677838	4.15214	8.62867	8.12417
Rapgef6	-0.731632	-2.07847	0	1	0.113754	0.166316	0.124324	0.449126	0.944278	0.403517
Swt1	-0.733531	-2.08242	-0.444796	-1.56017	0.116856	0.185263	0.137297	0.541878	1.13924	0.851024
Rbm25	-0.735355	-2.08622	0	1	0.745605	0.846316	0.797838	7.14304	14.9128	7.14745
Ssbp3	-0.737483	-2.09067	0	1	0.122544	0.197895	0.15027	0.45085	0.953483	0.520005
Rspo3	-0.738195	-2.09216	0	1	0.125646	0.212632	0.164324	0.676288	1.42582	0.749996
Ptn	-0.743424	-2.10312	0	1	0.573423	0.717895	0.636757	4.66495	9.82199	3.69147
Col1a2	-0.758384	-2.13482	-0.96436	-2.62311	0.962771	0.983158	0.967568	31.3591	66.9574	82.2744
Gm26924	-0.763094	-2.1449	0.527825	1.69524	0.632368	0.776842	0.698378	6.69402	14.3695	3.94461
Akap7	-0.765319	-2.14968	0	1	0.0646329	0.101053	0.08	0.263772	0.578522	0.265863
Paxbp1	-0.766258	-2.1517	0	1	0.114271	0.172632	0.128649	0.456165	0.993048	0.418412
E330013P04Rik	-0.771487	-2.16298	-1.0447	-2.84255	0.154602	0.244211	0.188108	0.647035	1.41115	1.85766
Mir143hg	-0.774026	-2.16848	0	1	0.0806618	0.138947	0.100541	0.358723	0.789568	0.623872
Klf7	-0.774664	-2.16986	-0.286069	-1.33118	0.11789	0.172632	0.139459	0.492324	1.07997	0.658686
Pik3r1	-0.775426	-2.17152	-0.566145	-1.76146	0.441572	0.625263	0.518919	2.67074	5.81127	4.71202
Larp1	-0.776924	-2.17477	0	1	0.073423	0.12	0.0864865	0.283877	0.629116	0.466186
Cdc42bpa	-0.778043	-2.17721	0	1	0.124612	0.191579	0.15027	0.509666	1.12142	0.411044
Akap9	-0.778121	-2.17738	0	1	0.361944	0.482105	0.416216	2.14751	4.68772	2.32142
Clip1	-0.778241	-2.17764	-0.346193	-1.41368	0.116856	0.176842	0.132973	0.526549	1.15841	0.748506
Eif5b	-0.779012	-2.17932	0	1	0.48242	0.604211	0.52973	2.98837	6.52441	3.65397
Foxl2	-0.779709	-2.18084	0	1	0.142192	0.24	0.166486	0.570861	1.25676	0.673197
Dbt	-0.781159	-2.184	0	1	0.0713547	0.109474	0.0821622	0.251773	0.561713	0.412378
Tnrc6a	-0.784412	-2.19112	-0.261996	-1.29952	0.2606	0.393684	0.313514	1.28992	2.83827	1.67927
Col27a1	-0.793094	-2.21022	-0.583484	-1.79227	0.0832472	0.122105	0.100541	0.322841	0.725652	0.586541
9930021J03Rik	-0.793503	-2.21113	0	1	0.0858325	0.136842	0.0994595	0.339312	0.762373	0.331278
Msrb2	-0.795325	-2.21516	0	1	0.211479	0.307368	0.255135	0.967997	2.15642	1.0126
Luc7l3	-0.79539	-2.21531	0	1	0.649431	0.823158	0.709189	4.78645	10.6156	5.01867
Txnip	-0.798042	-2.22119	0	1	0.173216	0.256842	0.202162	0.75255	1.68377	0.92297
Rbm26	-0.801767	-2.22948	-0.383428	-1.46731	0.176319	0.269474	0.214054	0.784435	1.76117	1.15568
Htra3	-0.803786	-2.23398	-0.564199	-1.75804	0.128749	0.210526	0.16973	0.531682	1.20011	0.942299
Timp3	-0.809973	-2.24785	-0.438254	-1.55	0.49121	0.688421	0.554595	3.16668	7.13069	4.91384
S100a13	-0.818518	-2.26714	0	1	0.109617	0.168421	0.137297	0.434833	0.998497	0.320206
Adamts10	-0.819738	-2.2699	0	1	0.0661841	0.111579	0.0854054	0.246678	0.572634	0.417322
Kcnip1	-0.821855	-2.27472	-0.326516	-1.38613	0.12668	0.204211	0.168649	0.494144	1.13678	0.688809
Rock2	-0.840859	-2.31836	0	1	0.18666	0.277895	0.228108	0.833994	1.94668	0.787534
Piezo2	-0.849193	-2.33776	-0.471513	-1.60242	0.116339	0.206316	0.143784	0.439837	1.04161	0.710826
Wfdc2	-0.852021	-2.34438	-0.821431	-2.27375	0.065667	0.103158	0.0778378	0.312627	0.74636	0.723573
Smap1	-0.885673	-2.42462	0	1	0.118925	0.183158	0.138378	0.470079	1.15401	0.530572
Psd	-0.886355	-2.42627	0	1	0.0563599	0.101053	0.0778378	0.207021	0.516552	0.218979
Klhl5	-0.88807	-2.43044	0	1	0.0667011	0.12	0.0778378	0.22947	0.572017	0.257024
Kidins220	-0.891603	-2.43904	0	1	0.0703206	0.113684	0.0897297	0.260425	0.649578	0.373291
Camk2n1	-0.89255	-2.44135	0	1	0.090486	0.164211	0.114595	0.351758	0.873176	0.417753
Grik5	-0.899762	-2.45902	0	1	0.0558428	0.103158	0.0691892	0.198216	0.502007	0.153749
Hoxd8	-0.900771	-2.4615	0	1	0.0873837	0.130526	0.101622	0.369131	0.923231	0.357665
2810474O19Rik	-0.909392	-2.48281	0	1	0.240434	0.370526	0.284324	1.1592	2.89289	1.33947
Gria3	-0.938351	-2.55576	-0.47013	-1.6002	0.1091	0.2	0.132973	0.442529	1.14656	0.714137
Gm17066	-0.941803	-2.5646	0	1	0.0568769	0.105263	0.0756757	0.192158	0.508454	0.273595
Tnrc6c	-0.966151	-2.62781	0	1	0.164426	0.288421	0.212973	0.642568	1.70482	0.735209
Rock1	-0.980305	-2.66527	0	1	0.281799	0.44	0.337297	1.30424	3.49281	1.31232
Moxd1	-0.987956	-2.68574	0	1	0.104964	0.204211	0.143784	0.410643	1.11974	0.404741
A2m	-0.99829	-2.71364	-1.33604	-3.80393	0.212513	0.364211	0.258378	1.05292	2.87439	4.03328
Ankrd12	-1.00327	-2.72719	0	1	0.255946	0.418947	0.311351	1.26633	3.47079	1.18762
Nexn	-1.01455	-2.75812	-0.3284	-1.38874	0.0972079	0.178947	0.125405	0.459656	1.28537	0.642232
Dnajc21	-1.01462	-2.75833	0	1	0.0832472	0.141053	0.104865	0.32142	0.904167	0.295155
Cep112	-1.03128	-2.80466	0.365103	1.44066	0.149948	0.246316	0.196757	0.587795	1.66661	0.404945
Nrbp2	-1.05243	-2.86461	0	1	0.0801448	0.145263	0.0951351	0.263883	0.774569	0.456879
Ramp1	-1.0699	-2.91509	-0.909525	-2.48314	0.0630817	0.138947	0.0908108	0.240032	0.718866	0.610865
Meis1	-1.07563	-2.93185	-0.564056	-1.75779	0.130817	0.250526	0.172973	0.473566	1.40774	0.840006
Rspo1	-1.07866	-2.94075	0	1	0.0687694	0.128421	0.0897297	0.218676	0.662479	0.293319
Rabgap1l	-1.08228	-2.95139	0	1	0.108583	0.183158	0.134054	0.376459	1.13059	0.409044
Stc1	-1.08348	-2.95494	-1.00916	-2.74328	0.111686	0.195789	0.153514	0.386767	1.16242	1.07844
Rbm24	-1.09977	-3.00348	-0.370036	-1.44779	0.138056	0.261053	0.179459	0.5973	1.81401	0.869241
RP23-32A8.1	-1.10157	-3.00888	0	1	0.0708376	0.132632	0.0886486	0.232035	0.718254	0.27881
Klhdc8b	-1.10295	-3.01304	0	1	0.0630817	0.109474	0.0767568	0.209876	0.652495	0.195917
Ano4	-1.12734	-3.08744	0	1	0.0486039	0.103158	0.0681081	0.199295	0.636185	0.556872
Fam184a	-1.13318	-3.10552	0	1	0.0594623	0.109474	0.0713514	0.204055	0.654753	0.200819
Peg3	-1.13546	-3.11262	0	1	0.119959	0.225263	0.151351	0.487968	1.53999	0.563325
Vegfa	-1.18651	-3.27562	-0.533831	-1.70545	0.233713	0.416842	0.303784	0.91213	3.01055	1.56265
Col23a1	-1.20779	-3.34608	0	1	0.0858325	0.176842	0.125405	0.294093	1.00752	0.46738
Postn	-1.24613	-3.47687	-1.08664	-2.9643	0.159255	0.301053	0.211892	0.683867	2.40249	2.04683
Ccdc141	-1.255	-3.50783	-0.302648	-1.35344	0.218718	0.416842	0.296216	0.908729	3.21275	1.23344
Prex2	-1.26052	-3.52726	-0.619364	-1.85775	0.098759	0.193684	0.131892	0.316229	1.14069	0.59605
Hmgcs2	-1.30538	-3.6891	0	1	0.12668	0.277895	0.182703	0.427707	1.60475	0.544238
Snhg9	-1.34762	-3.84825	0	1	0.0475698	0.115789	0.0724324	0.139773	0.566365	0.184611
mt-Rnr1	-1.37017	-3.936	0.260632	1.29775	0.422441	0.743158	0.539459	2.73312	10.7869	2.10375
mt-Rnr2	-1.3794	-3.97253	0.445054	1.56058	0.998449	1	0.997838	159.036	631.806	101.905
Basp1	-1.40553	-4.0777	0	1	0.0506722	0.115789	0.0767568	0.15594	0.666654	0.0893529
Lpl	-1.43868	-4.21511	-1.38603	-3.99894	0.0522234	0.113684	0.0713514	0.155092	0.685881	0.650192
Kcnt2	-1.45689	-4.29259	0	1	0.0470527	0.113684	0.0713514	0.135688	0.615378	0.1786
Itpr2	-1.49628	-4.46505	-0.472787	-1.60446	0.127715	0.290526	0.184865	0.375125	1.7096	0.607918
Mybpc1	-1.51537	-4.55108	0	1	0.0951396	0.229474	0.144865	0.326418	1.52107	0.558401
Gm21887	-1.53638	-4.64775	-2.02792	-7.59823	0.081696	0.195789	0.116757	0.19952	0.963795	1.58198
Slit2	-1.54901	-4.70682	0	1	0.0615305	0.147368	0.0864865	0.161469	0.797075	0.19034
Kcnk1	-1.7223	-5.59741	0	1	0.0398139	0.103158	0.0659459	0.0788347	0.487244	0.386745
Nupr1	-1.75987	-5.81171	0	1	0.0403309	0.107368	0.067027	0.0908402	0.576053	0.380232
Rxfp1	-1.77668	-5.91022	-1.31741	-3.73373	0.152017	0.383158	0.229189	0.495976	2.98043	1.87918
Syt1	-1.81323	-6.13022	0	1	0.0423992	0.111579	0.0659459	0.0939016	0.62694	0.0719649
Gm20594	-1.86223	-6.43809	0	1	0.125129	0.32	0.193514	0.284683	1.8872	0.175021
Cfh	-1.89141	-6.62868	-1.26003	-3.52554	0.122027	0.341053	0.203243	0.366067	2.48283	1.31584
Erdr1	-1.90194	-6.69888	-2.28949	-9.86995	0.109617	0.277895	0.172973	0.230906	1.6038	2.36773
Gm13697	-3.38861	-29.6247	0	1	0.135988	0.494737	0.260541	0.102042	3.30921	0.102469
Gm13693	-3.54859	-34.7643	0	1	0.133402	0.477895	0.259459	0.0815034	3.17106	0.0981771
Cwc22	-3.5576	-35.079	0	1	0.25698	0.827368	0.458378	0.328598	11.8677	0.390001
Gm13698	-3.5623	-35.2441	0	1	0.146846	0.522105	0.281081	0.0984616	3.81263	0.0715799
Gm13696	-3.59628	-36.4622	0	1	0.132885	0.471579	0.251892	0.0800762	3.27437	0.111664
Gm13691	-3.60533	-36.7938	0	1	0.142709	0.517895	0.278919	0.091689	3.73152	0.0986887
Gm13694	-3.67779	-39.5589	0	1	0.136505	0.494737	0.264865	0.078588	3.49445	0.0966905
Gm13695	-3.79468	-44.4641	0	1	0.135988	0.498947	0.264865	0.0680167	3.45894	0.0992615
