# Supplementary material for: Single cell RNA-seq study of wild type and Hox9,10,11 mutant developing uterus
Source: Sci Rep. 2019 Mar 14;9:4557. doi: 10.1038/s41598-019-40923-w (PMC6418183; doi:10.1038/s41598-019-40923-w)
Supplement: Supplementary file 2 — Table S1 [file 41598_2019_40923_MOESM2_ESM.xlsx]

## Sheet: Cluster_Markers_Initial
gene	p_val	avg_logFC	FC	pct.1	pct.2	p_val_adj	cluster
Egfl7	0	2.51101	12.3174	0.769	0.021	0	Endothelial
Ctla2a	0	2.30207	9.99485	0.638	0.021	0	Endothelial
Ptprb	0	2.21658	9.17587	0.571	0.009	0	Endothelial
C130074G19Rik	0	2.20921	9.10852	0.622	0.013	0	Endothelial
Cd93	0	2.18644	8.90349	0.654	0.019	0	Endothelial
Fam101b	0	2.15539	8.63124	0.662	0.061	0	Endothelial
Pecam1	0	2.04315	7.71488	0.598	0.007	0	Endothelial
Procr	0	1.90783	6.73845	0.558	0.013	0	Endothelial
Kdr	0	1.90469	6.71731	0.571	0.02	0	Endothelial
Ly6c1	0	1.82012	6.17258	0.458	0.007	0	Endothelial
Emcn	0	1.79714	6.0324	0.475	0.007	0	Endothelial
Esam	0	1.79538	6.02178	0.52	0.024	0	Endothelial
Flt1	0	1.69618	5.45307	0.418	0.008	0	Endothelial
Clec14a	0	1.69348	5.43835	0.413	0.018	0	Endothelial
Cldn5	0	1.62125	5.05941	0.37	0.001	0	Endothelial
Aplnr	0	1.53693	4.65027	0.375	0.003	0	Endothelial
Gpihbp1	0	1.49915	4.47788	0.295	0.003	0	Endothelial
Ecscr	0	1.48351	4.4084	0.399	0.01	0	Endothelial
Erg	0	1.47403	4.3668	0.335	0.003	0	Endothelial
Gimap6	0	1.45496	4.28433	0.408	0.01	0	Endothelial
Afap1l1	0	1.43257	4.18944	0.383	0.012	0	Endothelial
Mmrn2	0	1.40609	4.07995	0.349	0.001	0	Endothelial
Kank3	0	1.3765	3.96101	0.391	0.012	0	Endothelial
Rasip1	0	1.30625	3.69232	0.335	0.004	0	Endothelial
Plvap	0	1.29941	3.66714	0.327	0.004	0	Endothelial
Gimap5	0	1.28838	3.62692	0.314	0.006	0	Endothelial
Tek	0	1.28157	3.6023	0.311	0.004	0	Endothelial
Tmem88	0	1.25527	3.50877	0.335	0.008	0	Endothelial
Ushbp1	5.9636e-308	1.21973	3.38628	0.316	0.007	1.04506e-303	Endothelial
Fam167b	3.10137e-305	1.06934	2.91346	0.247	0.001	5.43484e-301	Endothelial
Tie1	2.4313e-297	1.10737	3.02638	0.26	0.002	4.26062e-293	Endothelial
Myct1	3.30343e-294	0.975968	2.65374	0.233	0.001	5.78893e-290	Endothelial
Ly6c2	1.05707e-279	1.08787	2.96794	0.26	0.003	1.85241e-275	Endothelial
Rasgrp3	3.05368e-273	1.18471	3.26975	0.273	0.005	5.35127e-269	Endothelial
Robo4	1.56368e-270	1.01037	2.74661	0.231	0.002	2.7402e-266	Endothelial
Gpr116	1.74056e-263	1.82204	6.18445	0.534	0.051	3.05015e-259	Endothelial
Abcb1a	2.95178e-260	1.26724	3.55103	0.33	0.012	5.1727e-256	Endothelial
Gimap1	2.3366e-257	1.19664	3.30897	0.29	0.008	4.09465e-253	Endothelial
Fgd5	2.31067e-256	0.99946	2.71681	0.233	0.003	4.04922e-252	Endothelial
Ifi203	5.45486e-245	1.43069	4.18157	0.37	0.02	9.5591e-241	Endothelial
Cdh5	1.66062e-239	1.68504	5.39264	0.501	0.05	2.91006e-235	Endothelial
Prcp	3.40558e-237	1.34942	3.85518	0.397	0.027	5.96794e-233	Endothelial
Slc39a8	1.87035e-235	1.33765	3.81009	0.284	0.009	3.2776e-231	Endothelial
Hhex	2.63981e-232	0.848069	2.33513	0.204	0.002	4.626e-228	Endothelial
Ramp2	1.49997e-219	1.64673	5.18997	0.539	0.067	2.62854e-215	Endothelial
Eltd1	2.03007e-217	0.91158	2.48825	0.188	0.002	3.5575e-213	Endothelial
C430049B03Rik	6.20438e-217	1.17831	3.24888	0.263	0.009	1.08726e-212	Endothelial
Fli1	2.88116e-212	1.21019	3.35412	0.271	0.01	5.04895e-208	Endothelial
Klhl4	3.05659e-212	0.792759	2.20948	0.172	0.001	5.35637e-208	Endothelial
Palmd	4.62689e-210	1.44298	4.23328	0.375	0.028	8.10816e-206	Endothelial
Arhgef15	5.20239e-205	0.940997	2.56253	0.201	0.003	9.11667e-201	Endothelial
Vsig2	9.99191e-202	0.759984	2.13824	0.164	0.001	1.75098e-197	Endothelial
Gimap4	1.41073e-199	0.992015	2.69666	0.252	0.009	2.47216e-195	Endothelial
Gm4070	6.5308e-199	1.22509	3.40446	0.287	0.014	1.14446e-194	Endothelial
Gvin1	6.60242e-197	1.20718	3.34405	0.287	0.014	1.15701e-192	Endothelial
Podxl	9.68515e-192	1.16305	3.19966	0.295	0.016	1.69723e-187	Endothelial
Grap	1.18827e-190	1.02147	2.77727	0.231	0.008	2.08232e-186	Endothelial
Icam2	3.63538e-186	0.940202	2.5605	0.214	0.006	6.37063e-182	Endothelial
Plxnd1	8.67802e-184	1.2555	3.50958	0.37	0.032	1.52074e-179	Endothelial
Gimap8	3.01788e-182	0.851735	2.34371	0.196	0.005	5.28853e-178	Endothelial
Tmsb10	2.28641e-178	1.69754	5.46049	0.979	0.812	4.00671e-174	Endothelial
Mndal	4.47588e-178	1.12581	3.0827	0.292	0.018	7.84353e-174	Endothelial
Abcg2	6.2869e-177	1.44017	4.2214	0.397	0.041	1.10172e-172	Endothelial
Scarb1	5.19554e-175	1.49219	4.44683	0.405	0.044	9.10467e-171	Endothelial
Grrp1	1.12253e-173	0.956203	2.6018	0.193	0.005	1.96712e-169	Endothelial
Sox18	6.28151e-170	0.625079	1.86839	0.139	0.001	1.10077e-165	Endothelial
Chp2	6.46893e-170	0.947746	2.57989	0.177	0.004	1.13361e-165	Endothelial
Thsd1	1.06649e-169	0.803593	2.23355	0.201	0.006	1.86891e-165	Endothelial
Lmo2	1.0119e-166	1.02875	2.79756	0.19	0.005	1.77326e-162	Endothelial
Nrros	1.60984e-166	0.851224	2.34251	0.174	0.004	2.82108e-162	Endothelial
Eng	2.13463e-162	1.1957	3.30587	0.303	0.023	3.74073e-158	Endothelial
Gria2	1.20697e-158	0.836488	2.30825	0.161	0.003	2.11509e-154	Endothelial
Arap3	2.6768e-158	0.685707	1.98517	0.153	0.002	4.69082e-154	Endothelial
Pcdh17	2.31133e-157	1.05858	2.88228	0.172	0.004	4.05037e-153	Endothelial
Slfn5	4.87275e-155	0.983242	2.67311	0.223	0.011	8.539e-151	Endothelial
Rgcc	5.56954e-147	1.03074	2.80314	0.185	0.007	9.76007e-143	Endothelial
Stab1	7.06821e-144	0.781014	2.18368	0.185	0.007	1.23863e-139	Endothelial
Calcrl	8.62249e-141	1.08484	2.95896	0.3	0.028	1.511e-136	Endothelial
Unc45b	3.23762e-139	0.844367	2.32651	0.169	0.006	5.67361e-135	Endothelial
Car4	2.49744e-138	0.797414	2.21979	0.107	0	4.37652e-134	Endothelial
Tm4sf1	6.06362e-138	1.63167	5.11241	0.488	0.087	1.06259e-133	Endothelial
Eogt	4.5371e-132	1.0256	2.78877	0.244	0.018	7.95081e-128	Endothelial
Sdpr	2.49547e-131	1.61039	5.00475	0.737	0.256	4.37307e-127	Endothelial
Fam43a	5.12741e-129	0.669371	1.95301	0.137	0.003	8.98528e-125	Endothelial
Gm26862	6.76591e-129	0.811301	2.25083	0.193	0.01	1.18566e-124	Endothelial
BC028528	2.05802e-126	1.10438	3.01736	0.324	0.038	3.60648e-122	Endothelial
Fam198b	1.52931e-125	0.943545	2.56907	0.198	0.011	2.67996e-121	Endothelial
Plk2	1.81223e-123	0.920685	2.51101	0.198	0.012	3.17576e-119	Endothelial
Cyyr1	2.20705e-122	0.970088	2.63818	0.201	0.012	3.86764e-118	Endothelial
Scin	2.32787e-122	0.604364	1.83009	0.11	0.001	4.07936e-118	Endothelial
Pde2a	8.27574e-119	0.704628	2.02309	0.139	0.004	1.45024e-114	Endothelial
Mfng	9.24279e-118	0.651685	1.91877	0.134	0.004	1.61971e-113	Endothelial
Cd34	8.32046e-116	1.36569	3.91844	0.517	0.12	1.45808e-111	Endothelial
Uaca	1.52383e-114	1.35738	3.886	0.399	0.07	2.67035e-110	Endothelial
Cav1	3.71855e-114	1.31785	3.73537	0.563	0.14	6.51639e-110	Endothelial
6430548M08Rik	7.8854e-114	0.645066	1.90611	0.137	0.004	1.38184e-109	Endothelial
Ets1	9.48886e-114	1.07793	2.9386	0.34	0.048	1.66283e-109	Endothelial
Kif26a	1.05072e-112	0.574377	1.77602	0.123	0.003	1.84128e-108	Endothelial
Epas1	9.65084e-112	0.955638	2.60033	0.247	0.023	1.69121e-107	Endothelial
Nfat5	3.05069e-111	1.47817	4.38492	0.582	0.167	5.34602e-107	Endothelial
Bcl6b	6.19167e-111	0.636414	1.88969	0.123	0.003	1.08503e-106	Endothelial
Ehd4	2.56277e-104	1.40494	4.07526	0.391	0.074	4.49099e-100	Endothelial
Adcy4	3.29061e-103	0.671576	1.95732	0.142	0.006	5.76647e-99	Endothelial
Nos3	7.51693e-102	0.585121	1.79521	0.113	0.003	1.31727e-97	Endothelial
Sparc	6.89645e-101	0.901424	2.46311	0.949	0.725	1.20853e-96	Endothelial
Adamts9	1.17441e-100	0.953604	2.59505	0.209	0.018	2.05804e-96	Endothelial
Arhgap31	3.12296e-99	1.13338	3.10613	0.303	0.044	5.47267e-95	Endothelial
Elk3	1.3056e-98	1.12622	3.08397	0.362	0.064	2.28794e-94	Endothelial
Ece1	1.90359e-98	1.17605	3.24155	0.418	0.088	3.33586e-94	Endothelial
St3gal6	4.11567e-97	0.935489	2.54846	0.236	0.026	7.21229e-93	Endothelial
Ppp1r16b	6.32961e-96	0.576279	1.7794	0.115	0.004	1.1092e-91	Endothelial
She	4.59983e-92	0.670448	1.95511	0.147	0.009	8.06074e-88	Endothelial
Ctla2b	6.36946e-92	0.613605	1.84708	0.142	0.008	1.11618e-87	Endothelial
Fam171a1	7.10812e-90	1.02616	2.79034	0.319	0.054	1.24563e-85	Endothelial
Vamp5	8.39055e-90	0.760882	2.14016	0.18	0.015	1.47036e-85	Endothelial
Ly6e	6.1156e-89	1.21082	3.35625	0.643	0.246	1.0717e-84	Endothelial
Igfbp7	8.9446e-89	1.11121	3.03804	0.938	0.646	1.56745e-84	Endothelial
Gngt2	9.86918e-87	0.644039	1.90416	0.118	0.005	1.72948e-82	Endothelial
Utrn	5.17833e-85	1.25085	3.49331	0.499	0.146	9.07451e-81	Endothelial
Rapgef5	1.83878e-84	0.583938	1.79309	0.134	0.008	3.22229e-80	Endothelial
Gng11	2.74247e-83	1.15235	3.16562	0.493	0.142	4.8059e-79	Endothelial
Sgk1	8.15635e-83	0.827014	2.28648	0.177	0.016	1.42932e-78	Endothelial
Mafb	2.84512e-82	0.831566	2.29691	0.174	0.016	4.98579e-78	Endothelial
Itga6	6.96954e-82	1.07718	2.93638	0.354	0.074	1.22134e-77	Endothelial
Gja4	9.34437e-80	1.0149	2.75907	0.153	0.012	1.63751e-75	Endothelial
S1pr1	7.30163e-78	0.677516	1.96898	0.139	0.01	1.27954e-73	Endothelial
Vim	3.76494e-77	1.18804	3.28065	0.796	0.441	6.59768e-73	Endothelial
Col4a1	6.56197e-76	1.33658	3.80601	0.627	0.258	1.14992e-71	Endothelial
Serinc3	4.62385e-75	1.16389	3.20237	0.472	0.144	8.10283e-71	Endothelial
Kitl	7.0716e-74	1.08539	2.9606	0.357	0.081	1.23923e-69	Endothelial
Tmem204	2.14017e-73	0.658143	1.9312	0.153	0.013	3.75043e-69	Endothelial
Tspan13	1.58066e-72	1.07985	2.94424	0.429	0.117	2.76994e-68	Endothelial
Sh3bp5	1.69992e-72	0.972056	2.64337	0.29	0.054	2.97894e-68	Endothelial
Lrrc8c	3.19487e-72	0.599452	1.82112	0.131	0.009	5.59869e-68	Endothelial
Galnt15	2.46787e-69	0.560225	1.75107	0.118	0.008	4.3247e-65	Endothelial
Dusp6	1.43891e-68	0.845819	2.32988	0.198	0.026	2.52155e-64	Endothelial
B2m	1.51017e-67	1.04938	2.85589	0.7	0.381	2.64643e-63	Endothelial
Crip2	1.61308e-67	1.10603	3.02232	0.469	0.152	2.82676e-63	Endothelial
Cav2	1.87609e-67	0.818998	2.26823	0.204	0.028	3.28765e-63	Endothelial
Pdgfb	9.81977e-65	0.56002	1.75071	0.113	0.008	1.72082e-60	Endothelial
Rsad2	1.61425e-64	0.895189	2.4478	0.145	0.014	2.8288e-60	Endothelial
Sept4	1.18724e-62	0.682218	1.97826	0.166	0.019	2.08052e-58	Endothelial
Net1	1.56945e-61	1.13034	3.09671	0.357	0.097	2.7503e-57	Endothelial
Pcdh1	4.4039e-61	0.545924	1.7262	0.121	0.01	7.7174e-57	Endothelial
Efna1	4.76451e-61	0.646987	1.90978	0.169	0.021	8.34934e-57	Endothelial
Snrk	9.38922e-60	1.03612	2.81825	0.346	0.092	1.64537e-55	Endothelial
Dnm3	1.29353e-59	0.595842	1.81456	0.121	0.01	2.26678e-55	Endothelial
Mest	2.73042e-59	1.15083	3.16083	0.453	0.157	4.7848e-55	Endothelial
Parvb	2.99907e-57	0.52095	1.68363	0.105	0.008	5.25557e-53	Endothelial
Calm1	3.0692e-57	0.743028	2.10229	0.893	0.77	5.37847e-53	Endothelial
Sox17	1.16845e-55	1.05797	2.88053	0.48	0.173	2.0476e-51	Endothelial
Clic5	1.88991e-55	0.65441	1.92401	0.113	0.01	3.31188e-51	Endothelial
Ablim1	3.12783e-55	0.872659	2.39327	0.276	0.062	5.48121e-51	Endothelial
Sorbs2	5.70436e-55	0.847237	2.33319	0.265	0.058	9.99632e-51	Endothelial
Gnai2	1.03104e-54	1.10716	3.02576	0.531	0.235	1.80679e-50	Endothelial
Adam15	4.22449e-54	0.800085	2.22573	0.196	0.032	7.40299e-50	Endothelial
Map4k2	1.54667e-53	0.543175	1.72146	0.123	0.012	2.71039e-49	Endothelial
Bst2	4.25091e-53	0.968685	2.63448	0.316	0.085	7.44929e-49	Endothelial
Gbp9	5.72032e-53	0.829719	2.29268	0.193	0.032	1.00243e-48	Endothelial
Prkd2	8.75864e-53	0.702244	2.01828	0.204	0.036	1.53486e-48	Endothelial
Myzap	3.73035e-52	0.525272	1.69092	0.107	0.009	6.53706e-48	Endothelial
Pdia5	8.05882e-52	0.807194	2.24161	0.196	0.034	1.41223e-47	Endothelial
Pde4b	1.04183e-51	0.491491	1.63475	0.102	0.008	1.8257e-47	Endothelial
Tpm3-rs7	1.14495e-51	0.770192	2.16018	0.775	0.519	2.00641e-47	Endothelial
Marc2	1.27219e-51	1.02574	2.78917	0.434	0.165	2.22939e-47	Endothelial
Lepr	1.41396e-51	0.747814	2.11238	0.147	0.019	2.47783e-47	Endothelial
Prex2	2.53755e-51	0.793927	2.21207	0.177	0.028	4.44681e-47	Endothelial
Tpm3	2.82762e-51	0.795623	2.21582	0.743	0.478	4.95513e-47	Endothelial
Tmsb4x	6.63419e-51	0.64113	1.89863	0.909	0.767	1.16258e-46	Endothelial
9430020K01Rik	6.9708e-51	0.603152	1.82787	0.15	0.02	1.22156e-46	Endothelial
Nrp1	1.64288e-50	0.949725	2.585	0.416	0.143	2.87897e-46	Endothelial
Acvrl1	2.21942e-50	0.593208	1.80978	0.131	0.015	3.88932e-46	Endothelial
4931406P16Rik	1.11934e-49	0.958643	2.60815	0.255	0.059	1.96153e-45	Endothelial
Sp100	1.70102e-49	0.94605	2.57552	0.239	0.053	2.98086e-45	Endothelial
Ly6a	1.72924e-49	0.705529	2.02492	0.166	0.025	3.03032e-45	Endothelial
Col4a2	3.37494e-49	1.09656	2.99384	0.582	0.294	5.91424e-45	Endothelial
Hip1	5.73153e-49	0.972093	2.64347	0.327	0.095	1.00439e-44	Endothelial
Prom1	7.09518e-49	0.820577	2.27181	0.204	0.039	1.24336e-44	Endothelial
Cd200	3.88087e-48	0.953584	2.59499	0.308	0.087	6.80083e-44	Endothelial
2810025M15Rik	2.56151e-47	0.834857	2.30448	0.236	0.054	4.48878e-43	Endothelial
Tcf4	2.65653e-47	0.847036	2.33272	0.718	0.442	4.6553e-43	Endothelial
Msn	2.92674e-47	0.933632	2.54373	0.424	0.159	5.12882e-43	Endothelial
Sptbn1	1.14483e-46	0.945644	2.57447	0.662	0.412	2.00619e-42	Endothelial
N4bp3	3.86349e-46	0.721603	2.05773	0.164	0.027	6.77037e-42	Endothelial
Arhgap29	2.03557e-45	0.946561	2.57683	0.367	0.126	3.56713e-41	Endothelial
Klf2	6.01621e-45	0.540044	1.71608	0.118	0.014	1.05428e-40	Endothelial
Sepp1	1.09723e-44	0.948182	2.58101	0.531	0.259	1.92279e-40	Endothelial
Sh2d3c	7.52579e-44	0.503461	1.65444	0.105	0.011	1.31882e-39	Endothelial
Ptprm	1.72459e-43	0.667385	1.94913	0.15	0.024	3.02217e-39	Endothelial
Fscn1	1.85333e-43	0.801872	2.22971	0.231	0.054	3.24778e-39	Endothelial
Gm20748	2.08088e-43	0.607668	1.83614	0.153	0.024	3.64653e-39	Endothelial
Smad1	1.02849e-42	0.90493	2.47176	0.316	0.099	1.80232e-38	Endothelial
Gbp7	1.49462e-42	1.04029	2.83003	0.394	0.149	2.61918e-38	Endothelial
Maoa	1.6124e-42	0.863354	2.3711	0.311	0.095	2.82557e-38	Endothelial
Dock6	7.02331e-42	0.715866	2.04596	0.196	0.041	1.23077e-37	Endothelial
Entpd1	1.51358e-41	0.8149	2.25895	0.282	0.08	2.6524e-37	Endothelial
2900026A02Rik	1.85273e-41	0.939445	2.55856	0.273	0.078	3.24672e-37	Endothelial
Rnf144a	5.25672e-41	0.580401	1.78675	0.142	0.022	9.21187e-37	Endothelial
Trim47	1.8169e-40	0.745548	2.1076	0.18	0.036	3.18393e-36	Endothelial
Arrb1	4.9711e-40	0.566525	1.76213	0.118	0.016	8.71135e-36	Endothelial
Nfib	9.00667e-40	0.884993	2.42297	0.576	0.314	1.57833e-35	Endothelial
Ostf1	3.70415e-39	0.813908	2.25671	0.244	0.066	6.49116e-35	Endothelial
Pltp	5.10777e-39	0.893267	2.4431	0.273	0.081	8.95086e-35	Endothelial
Tpst2	6.40752e-39	0.699823	2.0134	0.204	0.047	1.12285e-34	Endothelial
Id3	1.26883e-38	0.940786	2.562	0.534	0.274	2.22349e-34	Endothelial
H2-D1	5.4939e-37	0.866906	2.37954	0.525	0.279	9.62751e-33	Endothelial
Elmo1	7.49247e-37	0.602254	1.82623	0.126	0.02	1.31298e-32	Endothelial
Insr	1.87052e-36	0.716236	2.04671	0.182	0.041	3.2779e-32	Endothelial
Tshz2	2.81815e-36	0.890517	2.43639	0.609	0.38	4.93853e-32	Endothelial
Ncoa7	6.16942e-36	0.899228	2.45771	0.303	0.104	1.08113e-31	Endothelial
Sema6a	6.36202e-36	0.801543	2.22898	0.263	0.08	1.11488e-31	Endothelial
Gbp3	7.63046e-36	0.803187	2.23265	0.263	0.08	1.33716e-31	Endothelial
Tjp1	4.60041e-35	0.856302	2.35444	0.282	0.093	8.06176e-31	Endothelial
Arhgap18	1.48865e-34	0.755762	2.12923	0.198	0.05	2.6087e-30	Endothelial
Plekhg1	3.78472e-34	0.416814	1.51712	0.102	0.014	6.63234e-30	Endothelial
Fxyd5	4.79077e-34	0.465427	1.59269	0.123	0.02	8.39535e-30	Endothelial
Snx3	5.17705e-34	0.844747	2.32739	0.472	0.244	9.07226e-30	Endothelial
Piezo2	1.11916e-33	0.642815	1.90183	0.172	0.038	1.96121e-29	Endothelial
Lef1	1.23266e-33	0.603783	1.82903	0.147	0.029	2.16011e-29	Endothelial
Sult1a1	2.23465e-33	0.471754	1.6028	0.107	0.016	3.91601e-29	Endothelial
Lxn	2.36299e-33	0.68343	1.98066	0.174	0.04	4.1409e-29	Endothelial
Jam2	8.06944e-33	0.46487	1.59181	0.123	0.021	1.41409e-28	Endothelial
S100a16	2.43582e-32	0.858212	2.35894	0.397	0.182	4.26852e-28	Endothelial
Tnfsf10	3.54524e-32	0.593479	1.81027	0.123	0.022	6.21267e-28	Endothelial
Lama4	2.49992e-31	0.817166	2.26407	0.314	0.118	4.38086e-27	Endothelial
Met	3.31135e-31	0.53039	1.69959	0.145	0.03	5.80281e-27	Endothelial
Ralb	6.32414e-31	0.770257	2.16032	0.263	0.089	1.10824e-26	Endothelial
Phldb2	4.39401e-30	0.748426	2.11367	0.3	0.112	7.70007e-26	Endothelial
Gimap9	1.05845e-29	0.512051	1.66871	0.123	0.023	1.85484e-25	Endothelial
Thbd	1.89994e-29	0.628534	1.87486	0.142	0.03	3.32946e-25	Endothelial
Ets2	2.41078e-29	0.78186	2.18553	0.268	0.095	4.22466e-25	Endothelial
Tspan7	9.5432e-29	0.549627	1.73261	0.185	0.049	1.67235e-24	Endothelial
Iigp1	1.25507e-28	1.02692	2.79244	0.335	0.145	2.19938e-24	Endothelial
Ehd2	1.72803e-28	0.694893	2.00349	0.228	0.072	3.02821e-24	Endothelial
Ptprg	4.10296e-28	0.710488	2.03498	0.244	0.082	7.19003e-24	Endothelial
9530082P21Rik	8.88344e-28	0.48312	1.62112	0.118	0.022	1.55673e-23	Endothelial
Btbd3	1.01156e-27	0.667036	1.94845	0.201	0.059	1.77266e-23	Endothelial
Anxa3	1.25138e-27	0.601496	1.82485	0.131	0.028	2.19292e-23	Endothelial
Hdac7	9.9724e-27	0.682674	1.97916	0.212	0.067	1.74756e-22	Endothelial
Rai14	1.13296e-26	0.478477	1.61362	0.105	0.019	1.9854e-22	Endothelial
Cobll1	2.08236e-26	0.535969	1.7091	0.123	0.026	3.64913e-22	Endothelial
Macf1	3.54742e-26	0.792955	2.20992	0.48	0.277	6.2165e-22	Endothelial
Plcg1	3.64562e-26	0.808414	2.24435	0.271	0.105	6.38858e-22	Endothelial
Srgap2	6.16326e-26	0.584817	1.79466	0.147	0.036	1.08005e-21	Endothelial
Tpm4	7.54683e-26	0.740365	2.0967	0.568	0.379	1.32251e-21	Endothelial
Foxp1	1.82095e-25	0.804964	2.23662	0.386	0.191	3.19103e-21	Endothelial
Stap2	2.31623e-25	0.48047	1.61683	0.105	0.02	4.05897e-21	Endothelial
Myo10	7.91243e-25	0.762961	2.14462	0.247	0.093	1.38657e-20	Endothelial
Sh3glb1	1.32486e-24	0.780658	2.18291	0.365	0.18	2.32168e-20	Endothelial
Limch1	1.80005e-24	0.660117	1.93502	0.225	0.078	3.1544e-20	Endothelial
F11r	2.5611e-24	0.614855	1.84939	0.244	0.09	4.48806e-20	Endothelial
Ptpn18	3.21133e-24	0.612775	1.84555	0.166	0.047	5.62754e-20	Endothelial
Kctd12b	4.03714e-24	0.521827	1.6851	0.145	0.037	7.07468e-20	Endothelial
Tspan14	5.04072e-24	0.590969	1.80574	0.166	0.047	8.83335e-20	Endothelial
Adam10	5.69779e-24	0.787875	2.19872	0.332	0.156	9.98481e-20	Endothelial
Tgtp2	5.91651e-24	0.60266	1.82697	0.145	0.037	1.03681e-19	Endothelial
Notch1	6.74964e-24	0.678401	1.97072	0.214	0.074	1.18281e-19	Endothelial
Nfkbia	7.10788e-24	0.815712	2.26079	0.357	0.175	1.24558e-19	Endothelial
Tgfb2	8.83851e-24	0.703084	2.01997	0.265	0.104	1.54886e-19	Endothelial
Nes	1.41583e-23	0.720464	2.05539	0.252	0.096	2.4811e-19	Endothelial
Mef2c	1.98046e-23	0.510871	1.66674	0.33	0.142	3.47055e-19	Endothelial
Slc9a3r2	3.10215e-23	0.841873	2.32071	0.287	0.125	5.4362e-19	Endothelial
Sparcl1	4.23755e-23	0.384916	1.46949	0.922	0.726	7.42588e-19	Endothelial
Ahr	4.91533e-23	0.531524	1.70152	0.118	0.027	8.61363e-19	Endothelial
Klf7	7.50455e-23	0.659294	1.93343	0.255	0.1	1.3151e-18	Endothelial
Ppm1f	1.94742e-22	0.431162	1.53904	0.105	0.022	3.41265e-18	Endothelial
Cd151	2.64765e-22	0.640472	1.89738	0.255	0.102	4.63974e-18	Endothelial
Ctnna1	2.87354e-22	0.687671	1.98908	0.483	0.3	5.03559e-18	Endothelial
Slc39a10	4.29465e-22	0.765144	2.1493	0.265	0.112	7.52594e-18	Endothelial
Qk	7.76846e-22	0.624316	1.86697	0.319	0.147	1.36135e-17	Endothelial
Malat1	9.15691e-22	0.385375	1.47017	0.995	0.997	1.60466e-17	Endothelial
Edn1	9.76002e-22	0.710544	2.0351	0.115	0.027	1.71035e-17	Endothelial
Cdc14a	1.89915e-21	0.508078	1.66209	0.115	0.027	3.32807e-17	Endothelial
Zfp36l2	2.48848e-21	0.700055	2.01386	0.271	0.115	4.36081e-17	Endothelial
Pqlc1	2.89468e-21	0.422572	1.52588	0.118	0.028	5.07264e-17	Endothelial
Tecpr1	3.32212e-21	0.577268	1.78117	0.147	0.042	5.82168e-17	Endothelial
Tmem176b	4.8787e-21	0.664796	1.94409	0.365	0.187	8.54944e-17	Endothelial
Hmg20b	5.70812e-21	0.717674	2.04966	0.434	0.26	1.00029e-16	Endothelial
Sox4	7.06944e-21	0.702788	2.01937	0.493	0.317	1.23885e-16	Endothelial
Ivns1abp	9.93338e-21	0.803255	2.2328	0.389	0.221	1.74073e-16	Endothelial
Mkl2	3.17392e-20	0.529951	1.69885	0.147	0.043	5.56197e-16	Endothelial
S100a13	3.62463e-20	0.641367	1.89907	0.204	0.075	6.35179e-16	Endothelial
Ifnar1	9.37839e-20	0.630095	1.87779	0.241	0.099	1.64347e-15	Endothelial
Fzd6	9.54539e-20	0.647351	1.91047	0.164	0.053	1.67273e-15	Endothelial
Ipo11	2.98231e-19	0.501908	1.65187	0.121	0.032	5.2262e-15	Endothelial
Ppap2b	3.20688e-19	0.7821	2.18606	0.496	0.329	5.61973e-15	Endothelial
Mllt4	3.72494e-19	0.648346	1.91237	0.322	0.161	6.52758e-15	Endothelial
Nmt2	3.7512e-19	0.659023	1.9329	0.239	0.099	6.5736e-15	Endothelial
Thsd7a	5.38788e-19	0.522321	1.68594	0.131	0.037	9.44172e-15	Endothelial
Aplp2	5.94427e-19	0.6752	1.96442	0.523	0.365	1.04167e-14	Endothelial
Fkbp1a	6.65002e-19	0.687278	1.9883	0.499	0.347	1.16535e-14	Endothelial
Pik3r3	7.36282e-19	0.719019	2.05242	0.172	0.06	1.29026e-14	Endothelial
Rad51ap1	7.72753e-19	0.385506	1.47036	0.123	0.033	1.35417e-14	Endothelial
Neat1	8.45507e-19	0.728545	2.07206	0.298	0.145	1.48167e-14	Endothelial
Vat1	1.22053e-18	0.471547	1.60247	0.118	0.031	2.13886e-14	Endothelial
Iqgap1	1.37644e-18	0.607737	1.83627	0.485	0.314	2.41207e-14	Endothelial
Tspan18	1.83357e-18	0.621511	1.86174	0.271	0.122	3.21314e-14	Endothelial
Mpp1	2.23607e-18	0.541099	1.71789	0.193	0.072	3.91849e-14	Endothelial
Tgtp1	2.75437e-18	0.570803	1.76969	0.129	0.037	4.82677e-14	Endothelial
Ppfibp1	5.45869e-18	0.789897	2.20317	0.282	0.139	9.56581e-14	Endothelial
Apbb2	8.93577e-18	0.665383	1.94524	0.206	0.083	1.5659e-13	Endothelial
Rgl2	1.33568e-17	0.514341	1.67254	0.161	0.055	2.34065e-13	Endothelial
Meis2	1.54867e-17	0.389708	1.47655	0.584	0.364	2.71388e-13	Endothelial
Trp53i11	1.69499e-17	0.450222	1.56866	0.11	0.029	2.9703e-13	Endothelial
Il10rb	2.17113e-17	0.418533	1.51973	0.118	0.033	3.80469e-13	Endothelial
Frmd4a	2.19709e-17	0.534015	1.70577	0.131	0.04	3.85019e-13	Endothelial
Atrx	2.72317e-17	0.416866	1.5172	0.791	0.71	4.77208e-13	Endothelial
Cds2	3.27923e-17	0.507122	1.6605	0.129	0.039	5.74652e-13	Endothelial
Arpc3	3.76347e-17	0.628676	1.87513	0.244	0.111	6.5951e-13	Endothelial
Elk4	4.11109e-17	0.56767	1.76415	0.193	0.075	7.20427e-13	Endothelial
Git2	9.56196e-17	0.50056	1.64964	0.142	0.046	1.67564e-12	Endothelial
Mmp15	1.1979e-16	0.370028	1.44778	0.102	0.026	2.0992e-12	Endothelial
Tjp2	2.5784e-16	0.621414	1.86156	0.26	0.124	4.51839e-12	Endothelial
Rab11a	2.63456e-16	0.628122	1.87409	0.322	0.175	4.6168e-12	Endothelial
Cdk17	3.37044e-16	0.410081	1.50694	0.107	0.029	5.90635e-12	Endothelial
Lpar6	3.59097e-16	0.591444	1.80659	0.196	0.08	6.29282e-12	Endothelial
Map7d1	4.26551e-16	0.577979	1.78243	0.29	0.147	7.47487e-12	Endothelial
Cd2ap	7.35808e-16	0.550094	1.73342	0.552	0.41	1.28943e-11	Endothelial
Tspan5	7.62716e-16	0.513689	1.67145	0.147	0.051	1.33658e-11	Endothelial
Son	8.47424e-16	0.40716	1.50254	0.783	0.716	1.48503e-11	Endothelial
Phf20l1	1.28213e-15	0.610406	1.84118	0.37	0.221	2.24681e-11	Endothelial
Chd7	1.31731e-15	0.439014	1.55118	0.102	0.028	2.30845e-11	Endothelial
Foxo1	1.57242e-15	0.554791	1.74158	0.223	0.098	2.75551e-11	Endothelial
Tnfaip1	2.30841e-15	0.555688	1.74314	0.231	0.105	4.04526e-11	Endothelial
Hspa12b	2.90373e-15	0.372277	1.45103	0.102	0.028	5.0885e-11	Endothelial
Spag9	4.70817e-15	0.596521	1.81579	0.265	0.135	8.25059e-11	Endothelial
Arpc1b	1.43364e-14	0.606207	1.83346	0.391	0.252	2.51231e-10	Endothelial
Mgat1	1.60393e-14	0.515455	1.6744	0.139	0.049	2.81073e-10	Endothelial
Abca1	1.92179e-14	0.504374	1.65595	0.153	0.057	3.36775e-10	Endothelial
Lrrc49	2.64265e-14	0.469669	1.59946	0.137	0.048	4.63098e-10	Endothelial
Sipa1	3.37329e-14	0.476484	1.6104	0.123	0.041	5.91136e-10	Endothelial
Pxdn	3.76499e-14	0.510596	1.66628	0.206	0.091	6.59777e-10	Endothelial
Abhd17b	3.94203e-14	0.504039	1.65539	0.115	0.037	6.90801e-10	Endothelial
Slc43a3	4.31786e-14	0.431184	1.53908	0.139	0.049	7.56662e-10	Endothelial
Sptan1	5.41618e-14	0.542012	1.71946	0.252	0.127	9.49132e-10	Endothelial
Sat1	5.57935e-14	0.699904	2.01356	0.295	0.163	9.77726e-10	Endothelial
Xpr1	5.83533e-14	0.494721	1.64004	0.126	0.043	1.02258e-09	Endothelial
Tmem44	6.00014e-14	0.423707	1.52761	0.11	0.034	1.05146e-09	Endothelial
Dlc1	6.89764e-14	0.541568	1.7187	0.153	0.058	1.20874e-09	Endothelial
Lhfpl2	1.11364e-13	0.482055	1.6194	0.153	0.058	1.95155e-09	Endothelial
Stox2	1.24867e-13	0.58387	1.79296	0.193	0.086	2.18817e-09	Endothelial
Stat1	1.52539e-13	0.488586	1.63001	0.196	0.086	2.67309e-09	Endothelial
Ubald2	2.04541e-13	0.454918	1.57604	0.15	0.058	3.58437e-09	Endothelial
Cep68	3.40183e-13	0.491011	1.63397	0.153	0.06	5.96137e-09	Endothelial
Abhd17a	4.1707e-13	0.393307	1.48187	0.118	0.04	7.30874e-09	Endothelial
Ccdc28b	6.58841e-13	0.502065	1.65213	0.161	0.066	1.15455e-08	Endothelial
Ephb4	6.73777e-13	0.448725	1.56631	0.169	0.071	1.18073e-08	Endothelial
Nin	6.88235e-13	0.496549	1.64304	0.209	0.098	1.20606e-08	Endothelial
Lpar4	7.0314e-13	0.374805	1.45471	0.121	0.041	1.23218e-08	Endothelial
Marcks	7.12585e-13	0.361374	1.4353	0.654	0.531	1.24873e-08	Endothelial
Plcb1	9.05244e-13	0.485989	1.62578	0.145	0.056	1.58635e-08	Endothelial
Jarid2	1.15604e-12	0.550508	1.73413	0.18	0.079	2.02585e-08	Endothelial
Ccdc88c	1.31753e-12	0.397009	1.48737	0.102	0.032	2.30883e-08	Endothelial
Grb10	1.44764e-12	0.564184	1.75801	0.271	0.15	2.53685e-08	Endothelial
Gnb4	1.46925e-12	0.644343	1.90474	0.276	0.155	2.57471e-08	Endothelial
AU021092	1.93854e-12	0.41925	1.52082	0.105	0.034	3.39709e-08	Endothelial
Stx6	1.96353e-12	0.464577	1.59134	0.172	0.074	3.4409e-08	Endothelial
Fbln2	2.62818e-12	0.406394	1.50139	0.11	0.037	4.60562e-08	Endothelial
Ifnar2	3.16817e-12	0.472569	1.60411	0.201	0.095	5.55191e-08	Endothelial
Tgfbr2	3.96617e-12	0.432405	1.54096	0.18	0.08	6.95032e-08	Endothelial
Cttnbp2	4.17096e-12	0.511962	1.66856	0.174	0.078	7.30919e-08	Endothelial
Nrep	5.042e-12	0.601879	1.82555	0.45	0.326	8.83561e-08	Endothelial
Atox1	5.53844e-12	0.602069	1.82589	0.426	0.311	9.70557e-08	Endothelial
C230081A13Rik	5.67933e-12	0.449455	1.56746	0.158	0.066	9.95245e-08	Endothelial
Phf11d	6.32584e-12	0.387909	1.4739	0.113	0.039	1.10854e-07	Endothelial
Dock9	8.3617e-12	0.491874	1.63538	0.161	0.07	1.4653e-07	Endothelial
Dgkz	1.00118e-11	0.356044	1.42767	0.11	0.038	1.75447e-07	Endothelial
Wdfy1	1.28329e-11	0.531657	1.70175	0.257	0.14	2.24884e-07	Endothelial
Sypl	1.35128e-11	0.585991	1.79677	0.322	0.201	2.36799e-07	Endothelial
Igf1	1.4625e-11	0.438617	1.55056	0.509	0.363	2.56289e-07	Endothelial
Rassf1	1.77219e-11	0.546748	1.72763	0.166	0.075	3.10559e-07	Endothelial
Odc1	2.76776e-11	0.528295	1.69604	0.15	0.065	4.85023e-07	Endothelial
Hspg2	2.95754e-11	0.624264	1.86687	0.225	0.119	5.18279e-07	Endothelial
Dab2	4.44963e-11	0.492013	1.63561	0.209	0.104	7.79752e-07	Endothelial
Tubb5	4.68861e-11	0.391976	1.4799	0.606	0.515	8.21632e-07	Endothelial
Hsd3b7	4.90429e-11	0.386507	1.47183	0.11	0.04	8.59428e-07	Endothelial
Gng2	5.79513e-11	0.366124	1.44213	0.145	0.06	1.01554e-06	Endothelial
Btg1	6.12573e-11	0.482053	1.6194	0.236	0.128	1.07347e-06	Endothelial
Vwa1	6.21026e-11	0.484465	1.62331	0.118	0.045	1.08829e-06	Endothelial
Tnfrsf1a	6.35742e-11	0.546269	1.7268	0.204	0.102	1.11407e-06	Endothelial
Stard4	6.589e-11	0.48479	1.62383	0.147	0.064	1.15466e-06	Endothelial
Jag1	7.03333e-11	0.688669	1.99106	0.137	0.057	1.23252e-06	Endothelial
Ptgis	8.06022e-11	0.466237	1.59398	0.196	0.094	1.41247e-06	Endothelial
Flnb	8.68e-11	0.380508	1.46303	0.129	0.051	1.52108e-06	Endothelial
Parp14	9.7244e-11	0.420328	1.52246	0.164	0.074	1.7041e-06	Endothelial
Grb14	1.16752e-10	0.466198	1.59392	0.164	0.075	2.04596e-06	Endothelial
Fam160b1	1.37334e-10	0.355273	1.42657	0.134	0.055	2.40664e-06	Endothelial
Acly	1.41315e-10	0.518473	1.67946	0.19	0.095	2.47641e-06	Endothelial
Clic1	1.52058e-10	0.563018	1.75596	0.359	0.246	2.66466e-06	Endothelial
Psme1	1.62356e-10	0.515127	1.67385	0.41	0.297	2.84513e-06	Endothelial
Fam13c	1.83797e-10	0.394891	1.48422	0.147	0.063	3.22086e-06	Endothelial
Arhgef7	2.0493e-10	0.456606	1.57871	0.161	0.074	3.59119e-06	Endothelial
Fcho2	2.24135e-10	0.546194	1.72667	0.236	0.131	3.92773e-06	Endothelial
2610305D13Rik	3.05694e-10	0.427404	1.53327	0.15	0.067	5.35698e-06	Endothelial
Id1	3.17542e-10	0.66446	1.94344	0.257	0.153	5.56461e-06	Endothelial
Dpysl2	4.23401e-10	0.299186	1.34876	0.102	0.037	7.41968e-06	Endothelial
Mtss1	4.75448e-10	0.475769	1.60925	0.182	0.09	8.33175e-06	Endothelial
Itsn2	4.8806e-10	0.5307	1.70012	0.276	0.165	8.55276e-06	Endothelial
Phf14	5.24174e-10	0.525501	1.69131	0.418	0.31	9.18563e-06	Endothelial
Glul	7.95358e-10	0.639211	1.89499	0.201	0.109	1.39379e-05	Endothelial
Psmb8	1.02147e-09	0.457422	1.57999	0.276	0.169	1.79002e-05	Endothelial
Bambi	1.07964e-09	0.459379	1.58309	0.155	0.073	1.89197e-05	Endothelial
Luzp1	1.08468e-09	0.559792	1.75031	0.33	0.222	1.90079e-05	Endothelial
Cpd	1.24217e-09	0.429062	1.53582	0.18	0.09	2.17678e-05	Endothelial
Ccdc125	1.24435e-09	0.484466	1.62331	0.11	0.044	2.1806e-05	Endothelial
Rhoj	1.35591e-09	0.469482	1.59917	0.375	0.254	2.3761e-05	Endothelial
Ppp2r5a	1.4161e-09	0.448019	1.56521	0.166	0.08	2.48157e-05	Endothelial
Map4k4	1.50968e-09	0.504738	1.65655	0.239	0.137	2.64557e-05	Endothelial
Ppap2a	1.67317e-09	0.587602	1.79967	0.193	0.103	2.93206e-05	Endothelial
Actn4	2.06342e-09	0.49925	1.64749	0.432	0.333	3.61595e-05	Endothelial
Tril	2.2329e-09	0.417358	1.51795	0.11	0.044	3.91293e-05	Endothelial
Tmem2	2.90496e-09	0.356902	1.4289	0.105	0.041	5.09065e-05	Endothelial
Slk	3.13867e-09	0.5078	1.66163	0.434	0.333	5.50021e-05	Endothelial
Pitpnc1	3.64807e-09	0.428741	1.53532	0.145	0.067	6.39288e-05	Endothelial
Ppp3ca	4.49031e-09	0.56979	1.7679	0.255	0.159	7.86882e-05	Endothelial
Klf4	5.07371e-09	0.469378	1.599	0.113	0.047	8.89116e-05	Endothelial
Zc3h7a	5.39291e-09	0.494073	1.63898	0.306	0.201	9.45053e-05	Endothelial
Lbr	5.46408e-09	0.506302	1.65914	0.228	0.134	9.57526e-05	Endothelial
Tanc1	6.37543e-09	0.382887	1.46651	0.145	0.067	0.000111723	Endothelial
Yes1	7.9506e-09	0.477335	1.61177	0.164	0.082	0.000139326	Endothelial
Ccdc85b	8.31645e-09	0.46222	1.58759	0.292	0.184	0.000145737	Endothelial
Arhgef1	8.42927e-09	0.363425	1.43825	0.155	0.075	0.000147715	Endothelial
Sh3bgrl3	9.23135e-09	0.443477	1.55812	0.233	0.135	0.00016177	Endothelial
Arhgef2	1.19018e-08	0.58826	1.80085	0.204	0.116	0.000208567	Endothelial
Arl4a	1.21501e-08	0.436499	1.54728	0.198	0.108	0.000212919	Endothelial
Ano6	1.29096e-08	0.488226	1.62942	0.241	0.143	0.000226228	Endothelial
Myl12b	1.67234e-08	0.432792	1.54155	0.448	0.355	0.000293061	Endothelial
Ier2	1.77685e-08	0.448861	1.56653	0.257	0.16	0.000311375	Endothelial
Pkig	1.84712e-08	0.442591	1.55673	0.161	0.082	0.000323689	Endothelial
Heg1	1.92122e-08	0.478977	1.61442	0.212	0.12	0.000336674	Endothelial
Myh9	2.1883e-08	0.475134	1.60823	0.394	0.299	0.000383478	Endothelial
Snn	2.4195e-08	0.343725	1.41019	0.11	0.047	0.000423994	Endothelial
Amotl1	3.02474e-08	0.475127	1.60822	0.249	0.152	0.000530056	Endothelial
Samd9l	3.07036e-08	0.428515	1.53498	0.153	0.077	0.00053805	Endothelial
Rtp4	3.18043e-08	0.476728	1.61079	0.164	0.085	0.000557339	Endothelial
Cers4	4.61498e-08	0.445191	1.56079	0.172	0.091	0.000808729	Endothelial
Swap70	4.84492e-08	0.485025	1.62422	0.164	0.085	0.000849025	Endothelial
Mbnl2	4.85288e-08	0.479764	1.61569	0.378	0.283	0.000850418	Endothelial
Rasa1	5.8056e-08	0.455493	1.57695	0.18	0.096	0.00101737	Endothelial
Prrg2	6.31661e-08	0.386881	1.47238	0.121	0.055	0.00110692	Endothelial
Mpzl1	7.84032e-08	0.427942	1.5341	0.263	0.169	0.00137394	Endothelial
Smarca2	7.94726e-08	0.365612	1.4414	0.493	0.398	0.00139268	Endothelial
Vasp	8.38027e-08	0.463294	1.5893	0.273	0.18	0.00146856	Endothelial
Stat2	9.7161e-08	0.372889	1.45192	0.113	0.05	0.00170265	Endothelial
Rrbp1	1.04225e-07	0.329463	1.39022	0.67	0.645	0.00182645	Endothelial
Lrp10	1.13643e-07	0.45074	1.56947	0.164	0.088	0.00199148	Endothelial
Wasf2	1.17529e-07	0.424224	1.5284	0.389	0.293	0.00205958	Endothelial
Clic4	1.31383e-07	0.400744	1.49294	0.287	0.188	0.00230235	Endothelial
Mtf2	1.3242e-07	0.54517	1.7249	0.276	0.187	0.00232053	Endothelial
Rdx	1.44668e-07	0.4058	1.5005	0.477	0.402	0.00253516	Endothelial
Gbp2	1.5391e-07	0.260146	1.29712	0.105	0.045	0.00269713	Endothelial
Ddit4	1.91312e-07	0.417625	1.51835	0.102	0.045	0.00335255	Endothelial
Plec	1.92201e-07	0.512776	1.66992	0.231	0.146	0.00336814	Endothelial
Armcx4	2.03241e-07	0.38861	1.47493	0.115	0.053	0.00356159	Endothelial
Sash1	2.07742e-07	0.398083	1.48897	0.126	0.061	0.00364048	Endothelial
Ythdc1	2.26167e-07	0.42287	1.52634	0.504	0.432	0.00396335	Endothelial
Jup	2.67903e-07	0.431879	1.54015	0.118	0.056	0.00469474	Endothelial
Psmb10	2.92452e-07	0.414804	1.51407	0.166	0.091	0.00512493	Endothelial
Hmbox1	3.12825e-07	0.370381	1.44829	0.118	0.056	0.00548195	Endothelial
Deptor	3.64332e-07	0.410107	1.50698	0.102	0.045	0.00638455	Endothelial
Mtus1	3.6774e-07	0.422305	1.52547	0.145	0.076	0.00644428	Endothelial
Atp1b3	4.43483e-07	0.455235	1.57654	0.357	0.271	0.0077716	Endothelial
Nfkb1	4.45539e-07	0.324331	1.3831	0.105	0.047	0.00780763	Endothelial
Stmn1	4.47963e-07	0.416913	1.51727	0.263	0.172	0.00785011	Endothelial
Txnip	4.52488e-07	0.407731	1.5034	0.247	0.157	0.0079294	Endothelial
Crim1	4.98191e-07	0.319615	1.3766	0.105	0.047	0.0087303	Endothelial
Irf9	5.19608e-07	0.439299	1.55162	0.18	0.104	0.00910561	Endothelial
Plcb4	5.53103e-07	0.385696	1.47064	0.204	0.12	0.00969258	Endothelial
Dach1	5.54736e-07	0.43062	1.53821	0.134	0.069	0.00972119	Endothelial
H2-K1	5.56103e-07	0.429829	1.53699	0.263	0.176	0.00974515	Endothelial
Ltbr	5.81181e-07	0.436049	1.54658	0.161	0.089	0.0101846	Endothelial
Mfge8	6.52753e-07	0.417413	1.51803	0.214	0.13	0.0114388	Endothelial
Agrn	6.85944e-07	0.40738	1.50288	0.206	0.126	0.0120205	Endothelial
Nrp2	8.93978e-07	0.3504	1.41964	0.126	0.062	0.0156661	Endothelial
Isg15	9.37649e-07	0.421094	1.52363	0.121	0.06	0.0164314	Endothelial
Phactr2	1.04477e-06	0.452903	1.57287	0.19	0.114	0.0183086	Endothelial
Smad5	1.13028e-06	0.433681	1.54293	0.196	0.118	0.019807	Endothelial
Tagln2	1.13968e-06	0.424955	1.52952	0.273	0.187	0.0199718	Endothelial
Pim3	1.14864e-06	0.338419	1.40273	0.105	0.049	0.0201287	Endothelial
Mki67	1.34283e-06	0.364818	1.44025	0.217	0.131	0.0235317	Endothelial
Grasp	1.3647e-06	0.360429	1.43394	0.121	0.06	0.023915	Endothelial
Wwtr1	1.5836e-06	0.38461	1.46904	0.19	0.114	0.027751	Endothelial
Gpd2	1.78889e-06	0.339341	1.40402	0.105	0.05	0.0313485	Endothelial
Dst	1.96533e-06	0.4043	1.49825	0.236	0.152	0.0344405	Endothelial
Vta1	2.14866e-06	0.348684	1.4172	0.137	0.072	0.0376532	Endothelial
Stim2	2.15594e-06	0.379767	1.46194	0.102	0.048	0.0377807	Endothelial
Srgn	2.16176e-06	0.317708	1.37398	0.306	0.208	0.0378826	Endothelial
Ktn1	2.2507e-06	0.347511	1.41554	0.534	0.459	0.0394413	Endothelial
Cdk11b	2.26246e-06	0.358035	1.43052	0.483	0.416	0.0396473	Endothelial
Itgb1	2.43955e-06	0.281739	1.32543	0.649	0.608	0.0427506	Endothelial
Pon2	2.5576e-06	0.429251	1.53611	0.15	0.085	0.0448194	Endothelial
Ywhab	2.66585e-06	0.366001	1.44196	0.542	0.499	0.0467163	Endothelial
Ctnnbip1	3.05488e-06	0.413534	1.51215	0.142	0.078	0.0535337	Endothelial
Hoxd9	3.25429e-06	0.381509	1.46449	0.161	0.092	0.0570282	Endothelial
Pvrl2	3.28361e-06	0.364424	1.43968	0.11	0.055	0.057542	Endothelial
Tmem176a	3.61793e-06	0.375664	1.45596	0.158	0.09	0.0634006	Endothelial
Baz2b	3.70921e-06	0.399041	1.49039	0.34	0.257	0.0650002	Endothelial
Lamc1	3.8517e-06	0.368864	1.44609	0.174	0.102	0.0674973	Endothelial
Filip1	3.95854e-06	0.326558	1.38619	0.206	0.128	0.0693695	Endothelial
Hoxd3	4.23187e-06	0.378236	1.45971	0.268	0.181	0.0741593	Endothelial
Myo18a	4.34847e-06	0.326738	1.38644	0.113	0.056	0.0762027	Endothelial
Erc1	4.42269e-06	0.427487	1.5334	0.166	0.098	0.0775032	Endothelial
Lipa	4.82369e-06	0.297126	1.34599	0.121	0.062	0.0845304	Endothelial
Tmed5	5.54004e-06	0.434731	1.54455	0.169	0.101	0.0970837	Endothelial
Cnot6l	5.71101e-06	0.377597	1.45878	0.18	0.109	0.10008	Endothelial
Csad	5.89356e-06	0.411254	1.50871	0.155	0.09	0.103279	Endothelial
Anp32a	6.43825e-06	0.291648	1.33863	0.574	0.519	0.112824	Endothelial
Wsb1	8.32324e-06	0.361875	1.43602	0.206	0.132	0.145856	Endothelial
Usp46	8.38763e-06	0.361851	1.43599	0.107	0.055	0.146985	Endothelial
Myo6	8.55377e-06	0.382181	1.46548	0.182	0.112	0.149896	Endothelial
Prkcdbp	8.68381e-06	0.33231	1.39419	0.383	0.3	0.152175	Endothelial
Dync1i2	8.82373e-06	0.334899	1.3978	0.469	0.413	0.154627	Endothelial
Samhd1	9.37209e-06	0.334831	1.3977	0.139	0.078	0.164237	Endothelial
Dusp3	1.26874e-05	0.306338	1.35844	0.134	0.074	0.222334	Endothelial
Emp1	1.29104e-05	0.446378	1.56264	0.169	0.104	0.226241	Endothelial
Uimc1	1.35328e-05	0.40018	1.49209	0.236	0.16	0.237149	Endothelial
Gnb1	1.45799e-05	0.412144	1.51005	0.204	0.133	0.255499	Endothelial
Snap23	1.5501e-05	0.298713	1.34812	0.139	0.079	0.271639	Endothelial
Elf1	1.63248e-05	0.414123	1.51304	0.196	0.127	0.286076	Endothelial
Etnk1	1.67495e-05	0.367288	1.44381	0.121	0.066	0.293518	Endothelial
Necap2	1.73195e-05	0.283284	1.32748	0.134	0.075	0.303507	Endothelial
Leprot	1.87366e-05	0.358162	1.4307	0.314	0.235	0.328339	Endothelial
Rac1	2.01859e-05	0.357716	1.43006	0.241	0.168	0.353738	Endothelial
Ubash3b	2.02482e-05	0.366977	1.44337	0.11	0.058	0.35483	Endothelial
Hes1	2.04421e-05	0.417201	1.51771	0.298	0.219	0.358228	Endothelial
Mxd4	2.07181e-05	0.445022	1.56052	0.343	0.276	0.363064	Endothelial
Cd320	2.28056e-05	0.410453	1.5075	0.11	0.059	0.399645	Endothelial
Lrrfip1	2.30724e-05	0.458263	1.58132	0.22	0.152	0.404321	Endothelial
Armcx1	2.30814e-05	0.364845	1.44029	0.161	0.098	0.404478	Endothelial
Pxk	2.34789e-05	0.28377	1.32813	0.11	0.058	0.411444	Endothelial
Lgals9	2.61186e-05	0.337649	1.40165	0.161	0.099	0.457702	Endothelial
Taok2	2.65292e-05	0.389668	1.47649	0.15	0.09	0.464898	Endothelial
Cbx1	2.81377e-05	0.335327	1.3984	0.509	0.458	0.493084	Endothelial
Rock2	3.06085e-05	0.430249	1.53764	0.26	0.187	0.536383	Endothelial
Myl12a	3.08683e-05	0.397704	1.4884	0.558	0.549	0.540937	Endothelial
N4bp2	3.09385e-05	0.360424	1.43394	0.147	0.087	0.542165	Endothelial
Plekha1	3.46683e-05	0.361645	1.43569	0.118	0.066	0.607527	Endothelial
Bnip2	3.59789e-05	0.406095	1.50094	0.271	0.202	0.630493	Endothelial
Ctsh	3.65569e-05	0.303937	1.35518	0.105	0.055	0.640623	Endothelial
Nckap1	3.67823e-05	0.394333	1.48339	0.145	0.087	0.644573	Endothelial
Tgs1	3.7226e-05	0.359336	1.43238	0.233	0.162	0.652348	Endothelial
Hprt	3.81636e-05	0.386976	1.47252	0.174	0.112	0.668779	Endothelial
Kmt2e	3.98742e-05	0.328242	1.38852	0.475	0.413	0.698755	Endothelial
Arl6ip1	4.27149e-05	0.342326	1.40822	0.375	0.306	0.748535	Endothelial
Gm26883	4.31495e-05	0.39719	1.48764	0.131	0.076	0.756152	Endothelial
Cux1	4.58211e-05	0.413022	1.51138	0.22	0.153	0.802969	Endothelial
Ifngr1	4.94247e-05	0.346981	1.41479	0.153	0.093	0.866118	Endothelial
Ptpn12	5.09437e-05	0.323207	1.38155	0.105	0.056	0.892738	Endothelial
Ebf1	5.61584e-05	0.332253	1.39411	0.196	0.128	0.984119	Endothelial
Dennd5a	5.61692e-05	0.354422	1.42536	0.102	0.054	0.984309	Endothelial
Cxx1b	5.65802e-05	0.317618	1.37385	0.223	0.155	0.991511	Endothelial
Baz2a	5.78605e-05	0.34257	1.40856	0.123	0.07	1	Endothelial
Hist1h1e	6.20987e-05	0.320344	1.3776	0.252	0.18	1	Endothelial
Hook3	7.33427e-05	0.387589	1.47342	0.308	0.237	1	Endothelial
Nt5c	7.69875e-05	0.372221	1.45095	0.188	0.124	1	Endothelial
Cast	9.14687e-05	0.396439	1.48652	0.161	0.103	1	Endothelial
Ubn1	0.000107685	0.341844	1.40754	0.158	0.101	1	Endothelial
Nck1	0.000133549	0.325705	1.38501	0.19	0.129	1	Endothelial
Fryl	0.000136725	0.385852	1.47087	0.137	0.084	1	Endothelial
Arhgap17	0.000143486	0.361743	1.43583	0.198	0.135	1	Endothelial
Sbf2	0.000147527	0.349147	1.41786	0.121	0.071	1	Endothelial
Exoc5	0.000149121	0.26068	1.29781	0.126	0.074	1	Endothelial
Elf2	0.000152387	0.380474	1.46298	0.271	0.206	1	Endothelial
Cflar	0.000169526	0.337439	1.40135	0.172	0.113	1	Endothelial
Hmgb3	0.000169969	0.383107	1.46684	0.206	0.148	1	Endothelial
Ypel2	0.000180465	0.332236	1.39408	0.139	0.086	1	Endothelial
Egr1	0.000184512	0.316144	1.37183	0.113	0.064	1	Endothelial
Wbp1l	0.000188219	0.30798	1.36067	0.126	0.075	1	Endothelial
Nfe2l1	0.000211087	0.364994	1.44051	0.268	0.204	1	Endothelial
Tead2	0.000213863	0.347791	1.41594	0.239	0.174	1	Endothelial
Bsg	0.000226472	0.351355	1.42099	0.41	0.371	1	Endothelial
Nras	0.000234023	0.336932	1.40064	0.193	0.134	1	Endothelial
Ptbp3	0.000245148	0.319856	1.37693	0.327	0.261	1	Endothelial
Dync1h1	0.000251768	0.359145	1.4321	0.196	0.137	1	Endothelial
Ankrd11	0.000273982	0.392852	1.4812	0.397	0.341	1	Endothelial
Cst3	0.000274452	0.258603	1.29512	0.354	0.293	1	Endothelial
Smarcd1	0.00028532	0.252123	1.28675	0.139	0.087	1	Endothelial
Ctnnb1	0.000290533	0.362947	1.43756	0.367	0.314	1	Endothelial
Pak2	0.000293796	0.338998	1.40354	0.349	0.292	1	Endothelial
Mcam	0.000312073	0.27994	1.32305	0.129	0.078	1	Endothelial
Xaf1	0.00031898	0.354022	1.42479	0.193	0.136	1	Endothelial
Actr2	0.000326861	0.383009	1.46669	0.217	0.161	1	Endothelial
Nav1	0.000328487	0.437824	1.54933	0.161	0.108	1	Endothelial
Ccser2	0.000328558	0.338934	1.40345	0.209	0.151	1	Endothelial
Trove2	0.000349754	0.368396	1.44541	0.177	0.12	1	Endothelial
Rbms1	0.00036887	0.329498	1.39027	0.292	0.234	1	Endothelial
Irgm1	0.000383547	0.338599	1.40298	0.123	0.076	1	Endothelial
Rap1a	0.000398909	0.370951	1.44911	0.236	0.181	1	Endothelial
Gm5117	0.000407436	0.305902	1.35785	0.121	0.073	1	Endothelial
Ptplad2	0.000427203	0.2967	1.34541	0.131	0.082	1	Endothelial
Trim56	0.000428985	0.362909	1.43751	0.241	0.182	1	Endothelial
Zcchc6	0.000440148	0.389725	1.47657	0.249	0.191	1	Endothelial
Fcgrt	0.000455434	0.325045	1.38409	0.188	0.13	1	Endothelial
Il6st	0.000480479	0.404811	1.49902	0.239	0.18	1	Endothelial
Lcorl	0.000511243	0.295267	1.34348	0.118	0.073	1	Endothelial
S100a10	0.000513792	0.333363	1.39565	0.359	0.309	1	Endothelial
Ccdc88a	0.000542437	0.309771	1.36311	0.271	0.21	1	Endothelial
Galt	0.000571384	0.281832	1.32556	0.121	0.075	1	Endothelial
4833420G17Rik	0.000590099	0.294913	1.34301	0.118	0.073	1	Endothelial
Myh10	0.000590666	0.298377	1.34767	0.383	0.331	1	Endothelial
Coro1c	0.000641225	0.370129	1.44792	0.158	0.107	1	Endothelial
Casz1	0.000655043	0.271949	1.31252	0.113	0.068	1	Endothelial
Clcn3	0.000682458	0.286627	1.33193	0.139	0.091	1	Endothelial
0610031J06Rik	0.000692665	0.27287	1.31373	0.129	0.081	1	Endothelial
Bod1l	0.000706346	0.356678	1.42858	0.383	0.338	1	Endothelial
Psma7	0.000745745	0.254953	1.2904	0.582	0.576	1	Endothelial
Txndc12	0.000751852	0.304741	1.35627	0.105	0.063	1	Endothelial
Zfand5	0.00079493	0.326684	1.38636	0.354	0.299	1	Endothelial
Cnot6	0.000808574	0.406524	1.50159	0.185	0.135	1	Endothelial
Ccnl1	0.000921361	0.324982	1.38401	0.316	0.265	1	Endothelial
1700109F18Rik	0.001009	0.284318	1.32886	0.105	0.063	1	Endothelial
Arglu1	0.00103911	0.373348	1.45259	0.346	0.296	1	Endothelial
Lphn2	0.00104101	0.351814	1.42164	0.102	0.061	1	Endothelial
Ppic	0.00108081	0.287615	1.33324	0.381	0.325	1	Endothelial
Acin1	0.00109552	0.27879	1.32153	0.571	0.557	1	Endothelial
Kctd10	0.00112815	0.268573	1.3081	0.107	0.066	1	Endothelial
Tacc1	0.00119359	0.258873	1.29547	0.204	0.148	1	Endothelial
Tspo	0.00128058	0.271918	1.31248	0.239	0.184	1	Endothelial
Kdm2a	0.00132076	0.358727	1.43151	0.158	0.11	1	Endothelial
Ctnnbl1	0.00148377	0.316073	1.37173	0.118	0.076	1	Endothelial
Cltc	0.00153933	0.332087	1.39387	0.212	0.162	1	Endothelial
Prpf4b	0.00157691	0.326389	1.38595	0.507	0.486	1	Endothelial
Dnajc1	0.00162089	0.373126	1.45227	0.241	0.19	1	Endothelial
Ldb1	0.00162689	0.291025	1.3378	0.145	0.098	1	Endothelial
Apc	0.00162961	0.295925	1.34437	0.279	0.224	1	Endothelial
Tmf1	0.00167261	0.305162	1.35684	0.147	0.101	1	Endothelial
Kras	0.00168259	0.351389	1.42104	0.113	0.073	1	Endothelial
Tmpo	0.00171521	0.363549	1.43843	0.19	0.142	1	Endothelial
Cdc42bpa	0.00173845	0.283383	1.32761	0.172	0.121	1	Endothelial
Tpr	0.00180054	0.263147	1.30102	0.491	0.466	1	Endothelial
Angel2	0.00183568	0.287674	1.33332	0.153	0.106	1	Endothelial
Arl6ip5	0.00193396	0.273758	1.3149	0.126	0.083	1	Endothelial
Vps36	0.00193607	0.339146	1.40375	0.247	0.196	1	Endothelial
Znrf1	0.00196866	0.282127	1.32595	0.118	0.077	1	Endothelial
Chmp5	0.00199989	0.31763	1.37387	0.209	0.159	1	Endothelial
Tbcb	0.00201695	0.370479	1.44843	0.217	0.169	1	Endothelial
Thoc2	0.00212372	0.318985	1.37573	0.391	0.359	1	Endothelial
Smarca4	0.002175	0.34674	1.41445	0.249	0.203	1	Endothelial
Epn2	0.00224801	0.321244	1.37884	0.155	0.11	1	Endothelial
Spock2	0.00230767	0.372244	1.45099	0.123	0.081	1	Endothelial
Dock1	0.00230861	0.302594	1.35336	0.134	0.091	1	Endothelial
Cd47	0.00242623	0.421918	1.52488	0.273	0.225	1	Endothelial
Ppp2r2d	0.00250251	0.251037	1.28536	0.123	0.081	1	Endothelial
Tenc1	0.00269297	0.275991	1.31784	0.11	0.071	1	Endothelial
Bptf	0.00272115	0.385098	1.46976	0.354	0.312	1	Endothelial
Fnbp1l	0.00277402	0.363606	1.43851	0.279	0.233	1	Endothelial
Cxx1a	0.00294472	0.334274	1.39693	0.206	0.159	1	Endothelial
Hmgn5	0.00307315	0.328068	1.38828	0.244	0.195	1	Endothelial
Fis1	0.0036332	0.339342	1.40402	0.271	0.228	1	Endothelial
Timm10b	0.00386828	0.362174	1.43645	0.172	0.128	1	Endothelial
Nr3c1	0.00390258	0.321591	1.37932	0.225	0.178	1	Endothelial
Galnt7	0.00390985	0.354636	1.42566	0.115	0.078	1	Endothelial
Xiap	0.00402107	0.309867	1.36324	0.19	0.146	1	Endothelial
Strn3	0.00403775	0.295158	1.34334	0.223	0.176	1	Endothelial
Chmp2b	0.0042834	0.344533	1.41133	0.263	0.219	1	Endothelial
Gcc2	0.00445027	0.341974	1.40772	0.244	0.199	1	Endothelial
Tia1	0.00449808	0.282949	1.32704	0.362	0.323	1	Endothelial
Klf13	0.00451702	0.377611	1.45879	0.182	0.14	1	Endothelial
Myef2	0.0046263	0.284449	1.32903	0.265	0.22	1	Endothelial
Pkm	0.00464627	0.343054	1.40925	0.381	0.36	1	Endothelial
Ubxn4	0.00472616	0.292455	1.33971	0.34	0.301	1	Endothelial
Zdhhc20	0.00485446	0.376491	1.45716	0.196	0.151	1	Endothelial
Hist1h2ag	0.00508484	0.502434	1.65274	0.188	0.142	1	Endothelial
Zfp664	0.00516733	0.250754	1.28499	0.204	0.157	1	Endothelial
Smc1a	0.00551089	0.272504	1.31325	0.45	0.431	1	Endothelial
Mapre1	0.00564593	0.288302	1.33416	0.335	0.296	1	Endothelial
Slc6a6	0.00567934	0.605008	1.83127	0.26	0.231	1	Endothelial
Uqcc2	0.00583974	0.27439	1.31573	0.174	0.131	1	Endothelial
Asap1	0.00656584	0.300473	1.3505	0.182	0.14	1	Endothelial
Med13l	0.00657313	0.262286	1.2999	0.11	0.074	1	Endothelial
Cfl1	0.00673055	0.273824	1.31498	0.55	0.561	1	Endothelial
Vmp1	0.00719384	0.31068	1.36435	0.188	0.145	1	Endothelial
Ssu72	0.00726841	0.315721	1.37125	0.201	0.161	1	Endothelial
Hist1h2an	0.00766082	0.459563	1.58338	0.15	0.11	1	Endothelial
Golm1	0.00794057	0.341704	1.40734	0.131	0.094	1	Endothelial
Cxcl12	0.00866181	1.23748	3.44693	0.182	0.15	1	Endothelial
Klhl24	0.00906409	0.256604	1.29253	0.126	0.09	1	Endothelial
Mcl1	0.00915842	0.29139	1.33829	0.137	0.099	1	Endothelial
Mtdh	0.00919829	0.260482	1.29756	0.504	0.493	1	Endothelial
Auts2	0.00982146	0.298795	1.34823	0.134	0.097	1	Endothelial
Tmem160	0.00987264	0.300882	1.35105	0.134	0.098	1	Endothelial
Wfdc2	0	2.57022	13.0687	0.857	0.061	0	Epithelial
Msx1	0	2.19279	8.96015	0.79	0.035	0	Epithelial
Epcam	0	2.10276	8.18874	0.729	0.029	0	Epithelial
Cd24a	0	2.01448	7.49679	0.746	0.043	0	Epithelial
Krt18	0	1.92047	6.82414	0.785	0.081	0	Epithelial
Krt8	0	1.84677	6.33932	0.696	0.03	0	Epithelial
Rnf128	0	1.79609	6.02602	0.662	0.03	0	Epithelial
Mecom	0	1.7674	5.85559	0.704	0.046	0	Epithelial
Mt1	0	1.76021	5.81365	0.648	0.039	0	Epithelial
Thrsp	0	1.74917	5.74985	0.599	0.017	0	Epithelial
Plekhs1	0	1.74031	5.6991	0.638	0.019	0	Epithelial
Sdc4	0	1.72842	5.63177	0.8	0.197	0	Epithelial
Cyb5r3	0	1.71468	5.55488	0.861	0.251	0	Epithelial
Slc25a48	0	1.70768	5.51617	0.586	0.019	0	Epithelial
Calb1	0	1.70139	5.48153	0.475	0.015	0	Epithelial
Krt19	0	1.65425	5.22917	0.607	0.032	0	Epithelial
Ifitm1	0	1.6529	5.22209	0.874	0.35	0	Epithelial
Fermt1	0	1.61622	5.03405	0.607	0.018	0	Epithelial
2810474O19Rik	0	1.60671	4.98637	0.777	0.194	0	Epithelial
1600014C10Rik	0	1.56481	4.78176	0.464	0.032	0	Epithelial
Ehf	0	1.54971	4.71009	0.561	0.011	0	Epithelial
Cldn7	0	1.5358	4.64503	0.533	0.016	0	Epithelial
Cldn3	0	1.49125	4.44263	0.538	0.014	0	Epithelial
Itpr2	0	1.4404	4.22238	0.547	0.06	0	Epithelial
Cdkl1	0	1.42862	4.17296	0.518	0.014	0	Epithelial
Mt2	0	1.40147	4.06118	0.477	0.016	0	Epithelial
Sox17	0	1.38922	4.01173	0.624	0.058	0	Epithelial
4833423E24Rik	0	1.37764	3.96554	0.496	0.012	0	Epithelial
Ifitm3	0	1.36298	3.90783	0.9	0.527	0	Epithelial
Plat	0	1.34601	3.84208	0.584	0.104	0	Epithelial
Pdxk	0	1.33684	3.80701	0.526	0.067	0	Epithelial
Tspan8	0	1.31838	3.73736	0.471	0.016	0	Epithelial
Ezr	0	1.27907	3.59331	0.516	0.037	0	Epithelial
Scd2	0	1.26673	3.54921	0.726	0.246	0	Epithelial
Gm7676	0	1.26037	3.52671	0.682	0.218	0	Epithelial
Stc1	0	1.2058	3.33943	0.479	0.058	0	Epithelial
Fxyd3	0	1.18155	3.25941	0.455	0.018	0	Epithelial
Dgat2	0	1.17095	3.22505	0.448	0.027	0	Epithelial
Hes1	0	1.15873	3.18587	0.613	0.104	0	Epithelial
Pdlim1	0	1.15633	3.17826	0.493	0.07	0	Epithelial
Sec23b	0	1.14883	3.1545	0.479	0.059	0	Epithelial
Hook1	0	1.12693	3.08617	0.393	0.015	0	Epithelial
Anpep	0	1.10029	3.00505	0.458	0.039	0	Epithelial
Pla2g4a	0	1.09171	2.97936	0.425	0.041	0	Epithelial
Dsp	0	1.04817	2.85242	0.359	0.012	0	Epithelial
Irf6	0	1.04185	2.83447	0.364	0.01	0	Epithelial
Dlx5	0	1.01998	2.77314	0.384	0.009	0	Epithelial
Wfdc15b	0	1.00086	2.72063	0.328	0.01	0	Epithelial
Cdh1	0	0.962471	2.61816	0.338	0.008	0	Epithelial
Wnt7a	0	0.950672	2.58745	0.317	0.009	0	Epithelial
Kcnk1	0	0.949702	2.58494	0.351	0.013	0	Epithelial
Chdh	0	0.936763	2.55171	0.344	0.015	0	Epithelial
Hoxb7	0	0.934437	2.54578	0.346	0.017	0	Epithelial
Klf5	7.21868e-308	0.863433	2.37129	0.309	0.009	1.265e-303	Epithelial
Fxyd4	4.80901e-306	0.903486	2.46819	0.298	0.006	8.4273e-302	Epithelial
Spint2	1.02367e-304	1.03862	2.82531	0.505	0.078	1.79388e-300	Epithelial
Tacstd2	3.89589e-303	0.995182	2.70522	0.307	0.009	6.82716e-299	Epithelial
Hddc2	6.75537e-299	1.10997	3.03426	0.553	0.11	1.18381e-294	Epithelial
Lgr5	6.16515e-296	0.930189	2.53499	0.299	0.009	1.08038e-291	Epithelial
Emb	1.42636e-295	0.837231	2.30996	0.319	0.014	2.49955e-291	Epithelial
Mphosph8	1.12416e-292	1.17175	3.22763	0.673	0.198	1.96997e-288	Epithelial
Lbp	1.7853e-288	1.09362	2.98506	0.382	0.037	3.12856e-284	Epithelial
Dcxr	4.35772e-288	0.968553	2.63413	0.369	0.032	7.63647e-284	Epithelial
Rsbn1	3.28325e-285	1.13974	3.12596	0.537	0.107	5.75356e-281	Epithelial
Vwa2	5.8407e-285	0.789894	2.20316	0.283	0.007	1.02352e-280	Epithelial
Dlx6	3.19504e-275	0.803705	2.2338	0.278	0.008	5.59898e-271	Epithelial
Kctd1	4.76519e-275	0.877024	2.40374	0.299	0.013	8.35052e-271	Epithelial
Tgfbi	1.88154e-273	1.12969	3.0947	0.59	0.147	3.2972e-269	Epithelial
Efnb2	1.04432e-270	0.974109	2.64881	0.379	0.039	1.83006e-266	Epithelial
Hmga2	3.40857e-270	0.791509	2.20672	0.272	0.007	5.97318e-266	Epithelial
Smim22	2.86697e-266	0.803799	2.23401	0.271	0.008	5.02407e-262	Epithelial
Tmc4	3.46171e-266	0.784126	2.19049	0.295	0.014	6.06629e-262	Epithelial
Tspan1	1.18508e-256	0.741235	2.09853	0.262	0.008	2.07674e-252	Epithelial
Epsti1	3.68953e-253	0.766417	2.15204	0.266	0.009	6.46553e-249	Epithelial
Cndp2	1.29294e-250	0.887822	2.42983	0.383	0.048	2.26575e-246	Epithelial
Ptbp3	2.47874e-250	0.976658	2.65557	0.599	0.162	4.34375e-246	Epithelial
Gstm7	1.18129e-249	0.97267	2.645	0.276	0.013	2.0701e-245	Epithelial
Dlx6os1	4.36674e-249	0.781282	2.18427	0.242	0.005	7.65228e-245	Epithelial
Slc1a3	1.06112e-245	0.95148	2.58954	0.338	0.034	1.8595e-241	Epithelial
Hsp90ab1	3.44889e-245	0.476051	1.60971	0.998	0.977	6.04384e-241	Epithelial
St14	3.02507e-243	0.68961	1.99294	0.245	0.006	5.30114e-239	Epithelial
Atp2b2	1.58694e-241	0.742736	2.10168	0.24	0.006	2.78096e-237	Epithelial
Galm	5.06435e-240	0.781367	2.18446	0.276	0.015	8.87476e-236	Epithelial
Ctsd	1.18555e-237	1.29223	3.6409	0.618	0.217	2.07756e-233	Epithelial
Ptprf	2.25384e-237	0.870034	2.38699	0.41	0.063	3.94963e-233	Epithelial
1600029D21Rik	1.04615e-234	0.69685	2.00742	0.237	0.006	1.83327e-230	Epithelial
Wwc1	1.51161e-234	0.759308	2.1368	0.255	0.011	2.64895e-230	Epithelial
Elf3	2.39604e-234	0.652751	1.92082	0.237	0.006	4.19883e-230	Epithelial
Pla2g7	2.3746e-233	0.8689	2.38429	0.329	0.034	4.16124e-229	Epithelial
Mal	6.28069e-232	0.68105	1.97595	0.236	0.006	1.10063e-227	Epithelial
Fut9	2.2607e-231	0.747366	2.11143	0.241	0.008	3.96164e-227	Epithelial
Celsr2	3.99466e-228	0.686649	1.98705	0.245	0.01	7.00025e-224	Epithelial
Crip1	7.95204e-223	0.486001	1.6258	0.599	0.164	1.39352e-218	Epithelial
Acsl4	9.39805e-223	0.75631	2.1304	0.299	0.027	1.64692e-218	Epithelial
Slc15a2	3.61658e-222	0.637996	1.89268	0.227	0.006	6.33769e-218	Epithelial
St13	1.56012e-221	0.919627	2.50835	0.755	0.349	2.73396e-217	Epithelial
Arl4c	2.38424e-220	0.913015	2.49182	0.448	0.092	4.17815e-216	Epithelial
Slc1a1	2.95528e-219	0.722137	2.05883	0.244	0.011	5.17883e-215	Epithelial
Il17rb	4.85141e-219	0.720508	2.05548	0.229	0.007	8.50161e-215	Epithelial
Zfp704	1.1108e-218	0.907746	2.47873	0.556	0.152	1.94656e-214	Epithelial
Nipsnap1	2.86132e-218	0.910601	2.48582	0.479	0.109	5.01418e-214	Epithelial
Kctd14	8.55277e-216	0.681597	1.97703	0.226	0.007	1.49879e-211	Epithelial
Mab21l3	2.94038e-215	0.629942	1.8775	0.22	0.006	5.15272e-211	Epithelial
Ppp2r2b	1.18302e-214	0.669427	1.95312	0.223	0.007	2.07312e-210	Epithelial
Cmtm8	2.21051e-214	0.663288	1.94116	0.244	0.012	3.8737e-210	Epithelial
Dsg2	5.30623e-214	0.690703	1.99512	0.23	0.009	9.29863e-210	Epithelial
Lgals3	4.82193e-213	0.669606	1.95347	0.276	0.021	8.44996e-209	Epithelial
Hdc	1.24575e-212	0.744358	2.10509	0.217	0.006	2.18305e-208	Epithelial
Acpp	8.41027e-211	0.679107	1.97212	0.215	0.006	1.47382e-206	Epithelial
Krtcap3	1.22934e-210	0.620893	1.86059	0.22	0.007	2.15429e-206	Epithelial
1700025G04Rik	4.22306e-210	0.851308	2.34271	0.381	0.063	7.40049e-206	Epithelial
Epb4.1l4a	5.14115e-210	0.67219	1.95852	0.228	0.009	9.00935e-206	Epithelial
4930506M07Rik	2.5937e-209	0.710404	2.03481	0.263	0.019	4.54519e-205	Epithelial
Tmod3	7.39823e-209	0.936308	2.55055	0.516	0.139	1.29646e-204	Epithelial
Cgn	1.2381e-208	0.6356	1.88815	0.218	0.007	2.16965e-204	Epithelial
Lrp2	2.43492e-208	0.777221	2.17542	0.225	0.009	4.26695e-204	Epithelial
Slc1a5	2.57299e-208	0.84858	2.33633	0.377	0.063	4.50891e-204	Epithelial
Slc25a13	6.01917e-205	0.662808	1.94023	0.264	0.021	1.0548e-200	Epithelial
Aldh1a1	2.99155e-204	0.83665	2.30862	0.257	0.019	5.24238e-200	Epithelial
Il17re	1.74478e-203	0.661023	1.93677	0.223	0.009	3.05754e-199	Epithelial
Tfcp2l1	2.09253e-203	0.663323	1.94123	0.223	0.009	3.66696e-199	Epithelial
Car2	4.9068e-203	0.779172	2.17967	0.29	0.03	8.59868e-199	Epithelial
S100a11	6.90566e-202	0.928098	2.52969	0.712	0.333	1.21015e-197	Epithelial
Esrp1	9.26262e-199	0.604258	1.82989	0.202	0.005	1.62318e-194	Epithelial
Coro2a	1.61036e-197	0.687797	1.98933	0.256	0.02	2.82199e-193	Epithelial
Cobl	2.1953e-197	0.646177	1.90823	0.223	0.011	3.84704e-193	Epithelial
Cyb5b	6.28712e-197	0.780045	2.18157	0.395	0.075	1.10175e-192	Epithelial
S100g	2.62687e-195	1.08873	2.97051	0.221	0.011	4.60333e-191	Epithelial
Pax2	2.14919e-194	0.610744	1.8418	0.194	0.004	3.76624e-190	Epithelial
Lgi1	3.27547e-194	0.691943	1.99759	0.213	0.009	5.73994e-190	Epithelial
Prr15l	1.11293e-193	0.594508	1.81214	0.197	0.005	1.9503e-189	Epithelial
Tmem45b	9.25472e-192	0.555501	1.74281	0.187	0.003	1.6218e-187	Epithelial
Rab25	1.40531e-190	0.544453	1.72367	0.193	0.005	2.46266e-186	Epithelial
Gsta4	3.71853e-189	0.806212	2.23941	0.459	0.112	6.51635e-185	Epithelial
Dpp4	7.01225e-189	0.619047	1.85716	0.227	0.014	1.22883e-184	Epithelial
Krt7	3.4721e-188	0.586933	1.79846	0.219	0.012	6.08452e-184	Epithelial
Kif5c	1.55605e-187	0.74195	2.10003	0.263	0.026	2.72682e-183	Epithelial
Fkbp4	2.20237e-187	0.857754	2.35786	0.568	0.192	3.85943e-183	Epithelial
Gm16136	5.39645e-187	0.533884	1.70554	0.186	0.004	9.45675e-183	Epithelial
Crip2	1.59029e-185	0.674333	1.96272	0.429	0.092	2.78683e-181	Epithelial
Ap3b2	1.90443e-185	0.587754	1.79994	0.19	0.005	3.33732e-181	Epithelial
Gabrp	3.29e-185	0.534591	1.70675	0.184	0.004	5.7654e-181	Epithelial
Fndc1	4.09423e-185	0.625596	1.86936	0.213	0.011	7.17473e-181	Epithelial
Knop1	4.23629e-185	0.837643	2.31091	0.572	0.187	7.42367e-181	Epithelial
Ppl	1.02506e-184	0.60426	1.8299	0.19	0.005	1.79632e-180	Epithelial
BC048679	7.68582e-184	0.694878	2.00346	0.182	0.004	1.34686e-179	Epithelial
Prss23	1.52715e-183	0.697968	2.00967	0.297	0.038	2.67617e-179	Epithelial
Ap1m2	4.06896e-180	0.483743	1.62213	0.188	0.006	7.13045e-176	Epithelial
Ap1s3	5.8216e-180	0.559739	1.75022	0.194	0.007	1.02018e-175	Epithelial
Cd9	2.37132e-179	0.919921	2.50909	0.617	0.248	4.1555e-175	Epithelial
Pax8	6.29884e-179	0.500213	1.64907	0.178	0.004	1.10381e-174	Epithelial
Xaf1	8.18514e-179	0.727724	2.07036	0.366	0.07	1.43436e-174	Epithelial
Pla2g10	9.8062e-179	0.522394	1.68606	0.18	0.004	1.71844e-174	Epithelial
Cd2ap	1.01223e-177	0.778761	2.17877	0.718	0.327	1.77383e-173	Epithelial
Mllt4	9.15378e-177	0.786249	2.19515	0.416	0.095	1.60411e-172	Epithelial
Ptprr	2.03717e-176	0.573373	1.77424	0.19	0.007	3.56994e-172	Epithelial
Tpd52	6.51744e-176	0.611929	1.84398	0.268	0.03	1.14212e-171	Epithelial
Oas1a	7.54581e-173	0.551821	1.73641	0.192	0.008	1.32233e-168	Epithelial
Hoxb6	2.6954e-172	0.561772	1.75378	0.204	0.012	4.72342e-168	Epithelial
Fgfr2	1.37947e-171	0.658774	1.93242	0.278	0.036	2.41739e-167	Epithelial
Barx2	1.91193e-171	0.534828	1.70715	0.176	0.005	3.35047e-167	Epithelial
Fzd10	7.07901e-171	0.587042	1.79866	0.212	0.014	1.24053e-166	Epithelial
Eif4enif1	1.70565e-170	0.698597	2.01093	0.303	0.047	2.98898e-166	Epithelial
Ankrd29	4.28368e-170	0.61386	1.84755	0.227	0.019	7.50672e-166	Epithelial
Sox5	3.44972e-168	0.689714	1.99315	0.248	0.027	6.04529e-164	Epithelial
Slc39a4	1.27623e-166	0.519393	1.68101	0.165	0.003	2.23646e-162	Epithelial
Pycard	3.38407e-165	0.63678	1.89038	0.299	0.047	5.93025e-161	Epithelial
Dync1i1	7.14974e-165	0.502543	1.65292	0.173	0.005	1.25292e-160	Epithelial
Tpm3-rs7	2.1684e-164	0.701279	2.01633	0.808	0.451	3.7999e-160	Epithelial
Ifitm7	2.55419e-164	0.560554	1.75164	0.236	0.024	4.47597e-160	Epithelial
Slc14a1	2.07007e-161	0.597565	1.81769	0.18	0.008	3.62759e-157	Epithelial
Mme	3.93987e-161	0.758776	2.13566	0.339	0.068	6.90423e-157	Epithelial
Ptgr1	2.12275e-159	0.695878	2.00547	0.293	0.047	3.7199e-155	Epithelial
2310043M15Rik	6.61428e-158	0.464408	1.59107	0.16	0.004	1.15909e-153	Epithelial
Nsg2	6.97856e-157	0.529897	1.69876	0.191	0.012	1.22292e-152	Epithelial
Hebp2	7.34497e-157	0.498574	1.64637	0.175	0.008	1.28713e-152	Epithelial
Gcnt3	5.97924e-155	0.472798	1.60448	0.153	0.003	1.0478e-150	Epithelial
Tmprss2	3.688e-153	0.459874	1.58388	0.153	0.003	6.46285e-149	Epithelial
Muc1	3.88711e-153	0.513042	1.67036	0.167	0.007	6.81178e-149	Epithelial
Oas1g	6.73349e-153	0.498649	1.6465	0.181	0.01	1.17998e-148	Epithelial
Gas2l3	1.15806e-152	0.665508	1.94548	0.228	0.025	2.02938e-148	Epithelial
Spint1	1.3171e-152	0.453789	1.57427	0.153	0.003	2.30808e-148	Epithelial
Tjp3	2.83943e-152	0.498389	1.64607	0.152	0.003	4.97582e-148	Epithelial
Egfl6	8.97252e-152	0.686027	1.98581	0.196	0.015	1.57234e-147	Epithelial
F11r	1.73329e-151	0.581188	1.78816	0.28	0.043	3.03741e-147	Epithelial
Fam107b	1.29206e-150	0.594248	1.81167	0.283	0.046	2.26421e-146	Epithelial
Crabp2	7.85977e-150	0.46744	1.5959	0.165	0.007	1.37735e-145	Epithelial
Eif3a	8.4232e-150	0.684605	1.98299	0.865	0.611	1.47608e-145	Epithelial
2200002D01Rik	3.54226e-149	0.556192	1.74402	0.169	0.008	6.20745e-145	Epithelial
mt-Rnr2	4.83275e-149	0.717908	2.05014	0.995	0.999	8.46892e-145	Epithelial
Map7	2.67457e-148	0.543319	1.72171	0.195	0.015	4.68691e-144	Epithelial
Perp	4.13288e-147	0.444293	1.55939	0.152	0.004	7.24247e-143	Epithelial
Msx2	1.67678e-146	0.493472	1.63799	0.151	0.004	2.93839e-142	Epithelial
Gm266	5.32782e-146	0.4858	1.62547	0.19	0.014	9.33647e-142	Epithelial
Lsr	5.73135e-146	0.454837	1.57592	0.169	0.009	1.00436e-141	Epithelial
Tpm3	3.03932e-145	0.67249	1.95911	0.764	0.41	5.32611e-141	Epithelial
Rab20	1.35647e-144	0.474983	1.60799	0.166	0.008	2.37708e-140	Epithelial
Cystm1	1.55195e-144	0.455228	1.57653	0.167	0.008	2.71963e-140	Epithelial
Cftr	3.13959e-144	0.532886	1.70384	0.153	0.005	5.50183e-140	Epithelial
Ncl	5.0148e-144	0.543254	1.7216	0.961	0.876	8.78793e-140	Epithelial
Zmpste24	5.92204e-144	0.746169	2.10891	0.353	0.084	1.03778e-139	Epithelial
Gramd1b	1.3173e-143	0.595631	1.81417	0.247	0.035	2.30843e-139	Epithelial
Arnt2	1.48053e-142	0.494289	1.63933	0.186	0.014	2.59449e-138	Epithelial
Grhl2	6.06086e-142	0.447643	1.56462	0.145	0.004	1.06211e-137	Epithelial
Trim2	5.18741e-141	0.647008	1.90982	0.329	0.071	9.09041e-137	Epithelial
Casp1	1.11672e-140	0.491055	1.63404	0.156	0.007	1.95694e-136	Epithelial
Myh14	4.92425e-140	0.463119	1.58902	0.144	0.004	8.62926e-136	Epithelial
Blnk	5.46576e-140	0.433228	1.54223	0.147	0.004	9.5782e-136	Epithelial
Mgll	2.01153e-139	0.637152	1.89109	0.273	0.047	3.525e-135	Epithelial
Rtp4	6.28038e-139	0.510194	1.66561	0.255	0.039	1.10057e-134	Epithelial
Kif21a	2.46461e-138	0.562475	1.75501	0.204	0.021	4.31899e-134	Epithelial
Slc31a2	3.92456e-138	0.641915	1.90012	0.262	0.043	6.87741e-134	Epithelial
Cd14	2.17789e-136	0.417964	1.51887	0.153	0.007	3.81654e-132	Epithelial
Gsto1	2.23004e-135	0.844883	2.32771	0.345	0.088	3.90793e-131	Epithelial
Tmem123	2.7569e-135	0.739517	2.09492	0.449	0.146	4.8312e-131	Epithelial
Ssx2ip	1.32627e-134	0.57665	1.78006	0.239	0.036	2.32415e-130	Epithelial
Anxa1	2.29757e-134	0.720325	2.0551	0.42	0.13	4.02626e-130	Epithelial
Hsp90aa1	2.74668e-134	0.687385	1.98851	0.763	0.437	4.81329e-130	Epithelial
H2afy	1.06304e-133	0.671366	1.95691	0.452	0.146	1.86286e-129	Epithelial
mt-Co1	1.22002e-133	0.499985	1.6487	0.967	0.981	2.13796e-129	Epithelial
Tpd52l1	9.38373e-132	0.570181	1.76859	0.261	0.045	1.6444e-127	Epithelial
Tspo	1.79907e-131	0.60065	1.8233	0.41	0.118	3.15268e-127	Epithelial
Cdcp1	3.78092e-131	0.424699	1.52913	0.139	0.005	6.62568e-127	Epithelial
Rmst	4.25637e-131	0.437343	1.54859	0.13	0.002	7.45887e-127	Epithelial
Akap9	1.51003e-130	0.70573	2.02532	0.663	0.32	2.64617e-126	Epithelial
Sox9	5.41269e-130	0.501345	1.65094	0.137	0.004	9.48521e-126	Epithelial
Ttbk2	1.51805e-129	0.64291	1.90201	0.254	0.044	2.66023e-125	Epithelial
Nrip1	2.28727e-129	0.670693	1.95559	0.374	0.102	4.00822e-125	Epithelial
Mal2	1.14364e-128	0.422115	1.52518	0.126	0.002	2.00412e-124	Epithelial
Cbr2	1.81206e-128	0.459192	1.58279	0.147	0.007	3.17545e-124	Epithelial
Tkt	1.22637e-127	0.667809	1.94996	0.441	0.147	2.1491e-123	Epithelial
Gm9843	5.69428e-126	0.336635	1.40023	0.991	0.969	9.97865e-122	Epithelial
Ilvbl	2.68038e-125	0.633612	1.8844	0.311	0.073	4.6971e-121	Epithelial
Lad1	7.67923e-124	0.39994	1.49174	0.126	0.003	1.34571e-119	Epithelial
Mgst1	1.34929e-123	0.617229	1.85378	0.47	0.163	2.36449e-119	Epithelial
Alad	2.12235e-123	0.636772	1.89037	0.326	0.081	3.7192e-119	Epithelial
Cntnap2	4.52585e-123	0.433393	1.54248	0.138	0.006	7.9311e-119	Epithelial
Cnp	5.91282e-123	0.462401	1.58788	0.197	0.024	1.03616e-118	Epithelial
Lpar3	9.78115e-123	0.387843	1.4738	0.129	0.004	1.71405e-118	Epithelial
Atp1a1	9.94675e-123	0.591225	1.8062	0.329	0.082	1.74307e-118	Epithelial
Sox4	8.01422e-122	0.648013	1.91174	0.584	0.249	1.40441e-117	Epithelial
Vps13c	2.45433e-121	0.637492	1.89173	0.278	0.059	4.30096e-117	Epithelial
Macc1	1.20924e-120	0.421543	1.52431	0.121	0.002	2.11908e-116	Epithelial
Ifit1	3.76284e-120	0.508372	1.66258	0.151	0.01	6.59401e-116	Epithelial
Misp	4.51732e-120	0.374376	1.45408	0.122	0.003	7.91615e-116	Epithelial
Sema3e	1.12079e-119	0.428014	1.53421	0.141	0.007	1.96408e-115	Epithelial
Rpl7	1.57242e-119	0.434165	1.54367	0.941	0.866	2.75551e-115	Epithelial
Pdgfa	6.71451e-118	0.583701	1.79266	0.364	0.102	1.17665e-113	Epithelial
Prss8	1.00335e-117	0.354415	1.42535	0.126	0.004	1.75827e-113	Epithelial
Pvrl4	1.69561e-117	0.350046	1.41913	0.124	0.004	2.9714e-113	Epithelial
Msi2	2.36913e-117	0.528089	1.69569	0.354	0.097	4.15166e-113	Epithelial
Fra10ac1	2.52979e-117	0.60934	1.83922	0.291	0.067	4.4332e-113	Epithelial
Llgl2	4.26536e-117	0.381343	1.46425	0.14	0.008	7.47462e-113	Epithelial
Ivns1abp	8.93538e-117	0.607872	1.83652	0.457	0.161	1.56584e-112	Epithelial
Serbp1	4.15582e-116	0.443744	1.55853	0.937	0.837	7.28265e-112	Epithelial
Neat1	5.17555e-116	0.585246	1.79543	0.348	0.095	9.06963e-112	Epithelial
Gramd3	8.93721e-115	0.464746	1.59161	0.192	0.025	1.56616e-110	Epithelial
Ndufc2	1.13675e-114	0.72077	2.05602	0.656	0.38	1.99204e-110	Epithelial
Grin2b	1.52991e-114	0.477246	1.61163	0.133	0.007	2.68102e-110	Epithelial
Sprr2f	2.08551e-114	0.589042	1.80226	0.119	0.003	3.65465e-110	Epithelial
Napsa	4.47225e-114	0.387393	1.47314	0.126	0.005	7.83717e-110	Epithelial
Gtf2f2	9.36336e-113	0.569525	1.76743	0.342	0.095	1.64084e-108	Epithelial
Jak2	1.11189e-112	0.555228	1.74234	0.229	0.041	1.94848e-108	Epithelial
Nudt14	1.53438e-112	0.46029	1.58453	0.206	0.031	2.68884e-108	Epithelial
A630007B06Rik	1.74337e-112	0.640532	1.89749	0.43	0.151	3.05509e-108	Epithelial
Gm16485	2.60915e-112	0.570702	1.76951	0.247	0.049	4.57227e-108	Epithelial
Slc5a11	2.98098e-112	0.394474	1.4836	0.12	0.004	5.22387e-108	Epithelial
Fam60a	5.25265e-111	0.546713	1.72756	0.249	0.051	9.20474e-107	Epithelial
Me3	5.38603e-111	0.370729	1.44879	0.132	0.007	9.43849e-107	Epithelial
Dbi	8.03257e-111	0.647512	1.91078	0.553	0.248	1.40763e-106	Epithelial
Crb3	3.1563e-110	0.329656	1.39049	0.116	0.004	5.53109e-106	Epithelial
Vill	3.52835e-110	0.412121	1.51002	0.135	0.008	6.18308e-106	Epithelial
Bspry	4.17117e-110	0.384176	1.4684	0.12	0.005	7.30956e-106	Epithelial
Fam184b	1.0279e-109	0.457682	1.58041	0.139	0.009	1.80129e-105	Epithelial
Cldn10	1.19509e-109	0.457752	1.58052	0.168	0.019	2.09427e-105	Epithelial
Marveld2	6.74106e-109	0.340413	1.40553	0.115	0.004	1.1813e-104	Epithelial
Fxr1	1.23385e-108	0.653768	1.92277	0.537	0.236	2.16219e-104	Epithelial
9530059O14Rik	1.41794e-108	0.413659	1.51234	0.111	0.003	2.4848e-104	Epithelial
Prr15	1.80312e-108	0.349868	1.41888	0.113	0.003	3.15979e-104	Epithelial
Lrrcc1	3.57309e-108	0.63108	1.87964	0.359	0.11	6.26148e-104	Epithelial
Dennd2d	8.26615e-108	0.379053	1.4609	0.133	0.008	1.44856e-103	Epithelial
Ctsb	1.1431e-107	0.589841	1.8037	0.607	0.306	2.00317e-103	Epithelial
Gm13225	1.60898e-107	0.601409	1.82469	0.357	0.108	2.81958e-103	Epithelial
S100a14	1.86449e-107	0.329339	1.39005	0.108	0.002	3.26734e-103	Epithelial
Il18r1	3.89043e-107	0.421874	1.52482	0.134	0.009	6.81759e-103	Epithelial
Gstm2	3.1547e-106	0.488461	1.62981	0.233	0.045	5.52829e-102	Epithelial
Hoxb8	1.44843e-105	0.369031	1.44633	0.126	0.007	2.53822e-101	Epithelial
Isg15	3.5032e-105	0.444704	1.56003	0.186	0.026	6.13901e-101	Epithelial
Sorl1	1.9193e-104	0.413738	1.51246	0.145	0.013	3.36339e-100	Epithelial
5330417C22Rik	2.12034e-104	0.366838	1.44316	0.112	0.004	3.71569e-100	Epithelial
Tmcc3	3.05881e-104	0.443455	1.55808	0.178	0.024	5.36026e-100	Epithelial
Ptpn22	4.34605e-104	0.369489	1.447	0.132	0.009	7.61601e-100	Epithelial
Erbb3	4.36896e-104	0.326989	1.38679	0.11	0.003	7.65617e-100	Epithelial
Ybx1	3.44495e-103	0.561162	1.75271	0.804	0.557	6.03693e-99	Epithelial
C2cd4a	7.71014e-103	0.337785	1.40184	0.102	0.002	1.35113e-98	Epithelial
Lrrc31	1.30351e-102	0.335531	1.39868	0.105	0.002	2.28427e-98	Epithelial
Spc25	3.73279e-102	0.627439	1.87281	0.239	0.051	6.54134e-98	Epithelial
Grb7	4.43207e-102	0.306971	1.3593	0.11	0.004	7.76677e-98	Epithelial
Elf1	4.95355e-102	0.507005	1.66031	0.3	0.079	8.6806e-98	Epithelial
Aldoc	8.3528e-102	0.365924	1.44185	0.108	0.003	1.46374e-97	Epithelial
Chchd10	2.25971e-101	0.513878	1.67176	0.34	0.101	3.95992e-97	Epithelial
Ralbp1	6.13624e-101	0.579673	1.78545	0.487	0.197	1.07531e-96	Epithelial
Zfhx3	6.58473e-101	0.545461	1.7254	0.391	0.132	1.15391e-96	Epithelial
Rassf7	6.70283e-101	0.323744	1.38229	0.115	0.005	1.1746e-96	Epithelial
Ptma	7.08946e-101	0.344387	1.41112	0.995	0.963	1.24236e-96	Epithelial
Ppp1r9a	7.75077e-101	0.582879	1.79119	0.354	0.112	1.35825e-96	Epithelial
Cndp1	1.1042e-100	0.386423	1.47171	0.105	0.003	1.93499e-96	Epithelial
Capsl	2.14087e-100	0.306546	1.35872	0.106	0.003	3.75165e-96	Epithelial
Urah	2.45941e-100	0.339003	1.40355	0.101	0.002	4.30987e-96	Epithelial
Gcnt1	2.63833e-100	0.379473	1.46151	0.155	0.017	4.62341e-96	Epithelial
Fndc5	2.70843e-100	0.368543	1.44563	0.131	0.01	4.74625e-96	Epithelial
Jakmip1	3.1288e-100	0.374381	1.45409	0.137	0.012	5.48291e-96	Epithelial
Lima1	3.90027e-100	0.567577	1.76399	0.527	0.231	6.83483e-96	Epithelial
Cab39	1.55698e-99	0.54094	1.71762	0.312	0.089	2.72845e-95	Epithelial
Ppap2c	3.02024e-99	0.366887	1.44323	0.153	0.017	5.29266e-95	Epithelial
Mycbp2	3.21461e-99	0.668092	1.95051	0.541	0.251	5.63328e-95	Epithelial
Apobec3	5.40259e-99	0.378795	1.46052	0.196	0.033	9.46749e-95	Epithelial
Sprr2g	8.93599e-99	0.388143	1.47424	0.102	0.003	1.56594e-94	Epithelial
Alcam	9.04045e-98	0.482543	1.62019	0.262	0.063	1.58425e-93	Epithelial
Pdzk1ip1	1.68709e-97	0.311321	1.36523	0.103	0.003	2.95645e-93	Epithelial
Tmie	1.74674e-97	0.329678	1.39052	0.11	0.005	3.06098e-93	Epithelial
Arhgef28	6.69442e-97	0.420243	1.52233	0.167	0.023	1.17313e-92	Epithelial
Phf14	1.00904e-96	0.576418	1.77965	0.543	0.247	1.76824e-92	Epithelial
Ly6e	1.51142e-96	0.560973	1.75238	0.486	0.203	2.6486e-92	Epithelial
Eml4	1.53643e-96	0.506156	1.6589	0.508	0.213	2.69244e-92	Epithelial
Tmem238	2.0213e-95	0.413133	1.51155	0.183	0.029	3.54212e-91	Epithelial
Gjb2	2.97194e-95	0.339568	1.40434	0.102	0.004	5.20803e-91	Epithelial
Anxa4	6.52854e-95	0.374661	1.4545	0.196	0.035	1.14406e-90	Epithelial
Ocln	1.00252e-94	0.294878	1.34296	0.104	0.004	1.75682e-90	Epithelial
Lig1	1.09284e-94	0.594012	1.81124	0.359	0.12	1.91509e-90	Epithelial
8430419L09Rik	1.01758e-93	0.332185	1.39401	0.128	0.011	1.78321e-89	Epithelial
Cited4	1.02783e-93	0.397072	1.48746	0.151	0.018	1.80117e-89	Epithelial
C77080	2.30958e-93	0.403401	1.49691	0.147	0.017	4.0473e-89	Epithelial
Fau	3.14148e-93	0.325911	1.38529	0.978	0.918	5.50512e-89	Epithelial
Golga4	9.56863e-93	0.624426	1.86717	0.531	0.241	1.67681e-88	Epithelial
Ptgs1	1.00426e-92	0.400911	1.49318	0.169	0.025	1.75986e-88	Epithelial
Lama5	1.22825e-92	0.457124	1.57952	0.215	0.044	2.15238e-88	Epithelial
Lphn3	1.47782e-92	0.532419	1.70305	0.235	0.054	2.58974e-88	Epithelial
Pls3	3.07132e-92	0.534982	1.70742	0.444	0.177	5.38217e-88	Epithelial
Pkp2	3.0948e-92	0.331013	1.39238	0.11	0.006	5.42333e-88	Epithelial
Prkci	3.35569e-92	0.498935	1.64697	0.305	0.089	5.88051e-88	Epithelial
Smarca4	1.10151e-91	0.555011	1.74196	0.397	0.147	1.93028e-87	Epithelial
Fcgbp	1.68678e-91	0.312232	1.36647	0.102	0.004	2.9559e-87	Epithelial
Cd55	2.32755e-91	0.38513	1.46981	0.164	0.024	4.0788e-87	Epithelial
Prelid2	5.32408e-91	0.374031	1.45358	0.174	0.028	9.32992e-87	Epithelial
Pik3r3	6.05598e-91	0.385071	1.46972	0.182	0.031	1.06125e-86	Epithelial
Oasl2	1.08753e-90	0.408623	1.50474	0.173	0.028	1.90579e-86	Epithelial
Faah	1.42331e-90	0.310068	1.36352	0.114	0.008	2.4942e-86	Epithelial
Mpp7	4.88236e-90	0.417257	1.51779	0.2	0.039	8.55585e-86	Epithelial
Mfsd6	8.52062e-90	0.372578	1.45147	0.134	0.014	1.49315e-85	Epithelial
Rassf10	1.03464e-89	0.334522	1.39727	0.118	0.009	1.81311e-85	Epithelial
Nceh1	1.50125e-89	0.370728	1.44879	0.159	0.023	2.63078e-85	Epithelial
Frk	4.58816e-89	0.377346	1.45841	0.145	0.018	8.04028e-85	Epithelial
Eif2ak2	1.58256e-88	0.502116	1.65221	0.317	0.1	2.77328e-84	Epithelial
Eya2	2.83423e-88	0.380644	1.46323	0.158	0.023	4.9667e-84	Epithelial
Vps28	2.90025e-88	0.530229	1.69932	0.366	0.13	5.0824e-84	Epithelial
H2afj	7.03891e-88	0.527655	1.69495	0.395	0.149	1.2335e-83	Epithelial
Pacsin3	1.85154e-87	0.418071	1.51903	0.187	0.035	3.24464e-83	Epithelial
Ctsh	2.21738e-87	0.368878	1.44611	0.164	0.026	3.88573e-83	Epithelial
Casz1	3.5493e-87	0.42707	1.53276	0.187	0.035	6.21979e-83	Epithelial
Tox3	4.13845e-87	0.365796	1.44166	0.132	0.014	7.25222e-83	Epithelial
Pde7a	5.2139e-87	0.446593	1.56298	0.182	0.033	9.13684e-83	Epithelial
Gyltl1b	1.27664e-86	0.315229	1.37057	0.105	0.006	2.23718e-82	Epithelial
Fryl	1.53876e-86	0.426576	1.532	0.215	0.048	2.69651e-82	Epithelial
Ubxn2a	1.8289e-86	0.487287	1.62789	0.295	0.088	3.20496e-82	Epithelial
Mob3b	6.88516e-86	0.334084	1.39666	0.112	0.008	1.20655e-81	Epithelial
Tenm4	9.47551e-86	0.385873	1.4709	0.208	0.044	1.66049e-81	Epithelial
Atp6v1a	1.25799e-85	0.558008	1.74719	0.453	0.194	2.20451e-81	Epithelial
Sp100	3.18383e-85	0.359656	1.43284	0.174	0.03	5.57934e-81	Epithelial
Rabgap1l	9.56654e-85	0.452565	1.57234	0.247	0.064	1.67644e-80	Epithelial
Por	1.36417e-84	0.476503	1.61043	0.299	0.092	2.39057e-80	Epithelial
Prodh	4.11978e-84	0.354321	1.42521	0.123	0.012	7.21949e-80	Epithelial
Nav2	4.30497e-84	0.455108	1.57634	0.237	0.06	7.54403e-80	Epithelial
AU021092	1.14079e-83	0.34331	1.40961	0.123	0.012	1.99912e-79	Epithelial
Mitf	8.77901e-83	0.483213	1.62128	0.169	0.03	1.53843e-78	Epithelial
Fzd6	9.93322e-83	0.350352	1.41957	0.165	0.028	1.7407e-78	Epithelial
Hif1a	2.10302e-82	0.561986	1.75415	0.402	0.164	3.68534e-78	Epithelial
Ddx6	2.82938e-82	0.524778	1.69008	0.538	0.266	4.95821e-78	Epithelial
Slc6a6	4.87234e-82	0.462316	1.58775	0.427	0.173	8.53828e-78	Epithelial
Shfm1	8.55482e-82	0.487277	1.62788	0.792	0.619	1.49915e-77	Epithelial
Ctnnb1	1.11205e-81	0.511036	1.66702	0.527	0.253	1.94876e-77	Epithelial
Ucp2	2.11232e-81	0.369339	1.44678	0.183	0.036	3.70162e-77	Epithelial
Rab15	5.69705e-81	0.271275	1.31164	0.105	0.008	9.98352e-77	Epithelial
Strbp	8.19723e-81	0.455431	1.57685	0.319	0.106	1.43648e-76	Epithelial
Hmga1-rs1	8.52419e-81	0.290622	1.33726	0.116	0.011	1.49378e-76	Epithelial
Rnf43	1.20614e-80	0.3378	1.40186	0.103	0.007	2.11365e-76	Epithelial
Smarcc1	1.72281e-80	0.555509	1.74283	0.453	0.199	3.01904e-76	Epithelial
Ikzf2	2.99737e-80	0.342091	1.40789	0.141	0.02	5.2526e-76	Epithelial
Atrx	3.02801e-80	0.503996	1.65532	0.857	0.671	5.30628e-76	Epithelial
Txnrd1	3.41994e-80	0.439209	1.55148	0.293	0.093	5.99311e-76	Epithelial
Map4	1.7168e-79	0.514452	1.67272	0.369	0.14	3.00853e-75	Epithelial
Mpp5	1.84102e-79	0.422947	1.52645	0.223	0.056	3.2262e-75	Epithelial
Mrps6	1.93524e-79	0.437953	1.54953	0.291	0.092	3.39131e-75	Epithelial
Prpf38b	5.18572e-79	0.572875	1.77336	0.696	0.433	9.08745e-75	Epithelial
Hmgn5	1.63033e-78	0.595907	1.81468	0.371	0.145	2.85699e-74	Epithelial
Wdr59	1.84911e-78	0.364112	1.43923	0.132	0.017	3.24037e-74	Epithelial
Rnpep	2.94163e-77	0.337518	1.40146	0.155	0.026	5.15492e-73	Epithelial
Tjp2	4.41193e-77	0.40083	1.49306	0.28	0.087	7.73146e-73	Epithelial
Iqgap2	6.37234e-77	0.451654	1.57091	0.2	0.047	1.11669e-72	Epithelial
Hmga1	8.30123e-77	0.292028	1.33914	0.116	0.012	1.45471e-72	Epithelial
Med24	2.37332e-76	0.423842	1.52782	0.161	0.03	4.15901e-72	Epithelial
Hspb1	3.00825e-76	0.470113	1.60017	0.322	0.112	5.27166e-72	Epithelial
Cyfip1	4.95035e-76	0.458531	1.58175	0.335	0.121	8.675e-72	Epithelial
Col8a1	7.39252e-76	0.37093	1.44908	0.119	0.014	1.29547e-71	Epithelial
Itga6	9.12718e-76	0.335171	1.39818	0.215	0.053	1.59945e-71	Epithelial
Npc1	1.49525e-75	0.360287	1.43374	0.141	0.022	2.62028e-71	Epithelial
Oat	1.63825e-75	0.548531	1.73071	0.378	0.153	2.87087e-71	Epithelial
Cyp39a1	4.54398e-75	0.315704	1.37122	0.11	0.011	7.96288e-71	Epithelial
Sfi1	4.71497e-75	0.448643	1.56619	0.213	0.054	8.26252e-71	Epithelial
Stard10	9.22066e-75	0.336214	1.39964	0.12	0.015	1.61583e-70	Epithelial
Ganc	1.14575e-74	0.395749	1.4855	0.172	0.035	2.00781e-70	Epithelial
Hnrnpab	1.15774e-73	0.512424	1.66933	0.586	0.322	2.02882e-69	Epithelial
Stxbp2	1.52554e-73	0.31062	1.36427	0.116	0.014	2.67336e-69	Epithelial
Map3k1	1.62545e-73	0.32959	1.3904	0.133	0.02	2.84843e-69	Epithelial
Id1	2.2241e-73	0.487092	1.62758	0.313	0.112	3.89751e-69	Epithelial
Hspa4	3.0454e-73	0.483391	1.62156	0.51	0.254	5.33675e-69	Epithelial
Epha4	4.31057e-73	0.360169	1.43357	0.17	0.035	7.55385e-69	Epithelial
Mknk2	6.3275e-73	0.39548	1.4851	0.185	0.042	1.10883e-68	Epithelial
Stard4	9.58803e-73	0.338749	1.40319	0.174	0.036	1.68021e-68	Epithelial
Gpt2	1.48745e-72	0.368503	1.44557	0.153	0.028	2.6066e-68	Epithelial
Srgap1	2.87921e-72	0.341631	1.40724	0.129	0.019	5.04553e-68	Epithelial
Gcnt2	2.90788e-72	0.347764	1.4159	0.143	0.024	5.09577e-68	Epithelial
Nfkbia	6.19114e-72	0.472674	1.60428	0.35	0.135	1.08493e-67	Epithelial
Rbm25	8.23008e-72	0.486079	1.62593	0.845	0.674	1.44224e-67	Epithelial
Sat1	1.13624e-71	0.389844	1.47675	0.332	0.121	1.99115e-67	Epithelial
Clint1	2.04022e-71	0.508277	1.66242	0.315	0.116	3.57529e-67	Epithelial
S100a10	6.55979e-71	0.436683	1.54757	0.509	0.251	1.14954e-66	Epithelial
Llph	1.66322e-70	0.506073	1.65877	0.536	0.278	2.91462e-66	Epithelial
Psmd3	1.66919e-70	0.434116	1.5436	0.362	0.144	2.9251e-66	Epithelial
Ddx58	2.29359e-70	0.382738	1.46629	0.2	0.05	4.01929e-66	Epithelial
Abcc4	3.60914e-70	0.294467	1.34241	0.102	0.01	6.32466e-66	Epithelial
Scd1	3.97713e-70	0.393832	1.48265	0.147	0.027	6.96952e-66	Epithelial
Nfe2l3	1.01861e-69	0.251636	1.28613	0.104	0.011	1.78501e-65	Epithelial
Epb4.1l5	1.06018e-69	0.29679	1.34553	0.13	0.02	1.85787e-65	Epithelial
Braf	1.66034e-69	0.380822	1.46349	0.249	0.075	2.90958e-65	Epithelial
Gpcpd1	3.44171e-69	0.404156	1.49804	0.215	0.058	6.03124e-65	Epithelial
Diap1	4.62352e-69	0.391019	1.47849	0.202	0.052	8.10226e-65	Epithelial
Jup	7.23191e-69	0.290635	1.33728	0.155	0.03	1.26732e-64	Epithelial
Lifr	1.30978e-68	0.296506	1.34515	0.127	0.019	2.29526e-64	Epithelial
Ppargc1a	1.56989e-68	0.297426	1.34639	0.114	0.014	2.75108e-64	Epithelial
Snw1	1.30855e-67	0.486198	1.62612	0.533	0.282	2.29311e-63	Epithelial
Cxadr	4.9759e-67	0.30141	1.35176	0.14	0.025	8.71976e-63	Epithelial
Rsf1	5.71577e-67	0.464093	1.59057	0.467	0.225	1.00163e-62	Epithelial
Nedd9	1.48943e-66	0.301435	1.3518	0.111	0.014	2.61008e-62	Epithelial
Ubash3b	1.54615e-66	0.325557	1.3848	0.156	0.032	2.70947e-62	Epithelial
Slfn2	2.06787e-66	0.269858	1.30978	0.126	0.02	3.62374e-62	Epithelial
mt-Rnr1	3.25025e-66	0.732818	2.08094	0.572	0.336	5.69574e-62	Epithelial
Hmgcs1	1.08128e-65	0.41247	1.51054	0.253	0.082	1.89484e-61	Epithelial
Tmbim6	1.73246e-65	0.454589	1.57553	0.512	0.258	3.03595e-61	Epithelial
Lpcat3	2.60318e-65	0.341907	1.40763	0.187	0.047	4.5618e-61	Epithelial
Carkd	5.27355e-65	0.426831	1.53239	0.35	0.142	9.24137e-61	Epithelial
Inadl	5.69091e-65	0.29274	1.34009	0.118	0.018	9.97275e-61	Epithelial
Rdh10	9.18683e-65	0.426833	1.5324	0.182	0.046	1.6099e-60	Epithelial
Dnase2a	1.09255e-64	0.302065	1.35265	0.119	0.018	1.91458e-60	Epithelial
Hs6st1	1.85552e-64	0.300902	1.35108	0.126	0.021	3.25162e-60	Epithelial
Gadd45b	2.02608e-64	0.266931	1.30595	0.108	0.014	3.55051e-60	Epithelial
Haus8	2.62511e-64	0.386359	1.47161	0.158	0.035	4.60024e-60	Epithelial
Dock9	3.04052e-64	0.314807	1.36999	0.179	0.043	5.32822e-60	Epithelial
Mitd1	1.00773e-63	0.372069	1.45073	0.254	0.083	1.76595e-59	Epithelial
Rac3	2.38258e-63	0.278786	1.32152	0.128	0.022	4.17523e-59	Epithelial
Lrrtm1	2.40398e-63	0.30188	1.3524	0.11	0.015	4.21274e-59	Epithelial
Prnp	5.7574e-63	0.40746	1.50299	0.33	0.131	1.00893e-58	Epithelial
Bag1	1.02699e-62	0.476524	1.61047	0.407	0.189	1.79969e-58	Epithelial
Nbea	1.08391e-62	0.45987	1.58387	0.326	0.131	1.89945e-58	Epithelial
Zfp91	1.4874e-62	0.462823	1.58855	0.414	0.189	2.60651e-58	Epithelial
Irf9	4.54341e-62	0.327735	1.38782	0.23	0.071	7.96187e-58	Epithelial
Sms	9.04564e-62	0.331899	1.39361	0.207	0.06	1.58516e-57	Epithelial
Dnajc2	2.73339e-61	0.412027	1.50988	0.346	0.143	4.78999e-57	Epithelial
Atox1	3.46932e-61	0.410947	1.50825	0.503	0.261	6.07964e-57	Epithelial
Vps54	3.71519e-61	0.329193	1.38985	0.144	0.03	6.5105e-57	Epithelial
Myo1b	4.23309e-61	0.29917	1.34874	0.237	0.076	7.41807e-57	Epithelial
Hoxb4	5.13483e-61	0.328994	1.38957	0.105	0.014	8.99828e-57	Epithelial
Anp32a	5.321e-61	0.422031	1.52506	0.698	0.468	9.32453e-57	Epithelial
mt-Co2	9.53725e-61	0.397702	1.4884	0.924	0.888	1.67131e-56	Epithelial
Dnaja1	9.64561e-61	0.396361	1.48641	0.736	0.54	1.6903e-56	Epithelial
Hk2	1.1506e-60	0.297897	1.34702	0.106	0.015	2.01631e-56	Epithelial
Ccdc125	2.0974e-60	0.330714	1.39196	0.127	0.023	3.67548e-56	Epithelial
Tle3	2.23775e-60	0.359216	1.43221	0.166	0.041	3.92143e-56	Epithelial
Atp11a	2.89661e-60	0.408086	1.50394	0.206	0.062	5.07602e-56	Epithelial
Aftph	4.08483e-60	0.37652	1.45721	0.209	0.063	7.15825e-56	Epithelial
5930412G12Rik	7.58506e-60	0.251099	1.28544	0.106	0.015	1.32921e-55	Epithelial
2610015P09Rik	8.19558e-60	0.385739	1.4707	0.177	0.046	1.43619e-55	Epithelial
Rif1	1.16802e-59	0.469544	1.59927	0.422	0.201	2.04683e-55	Epithelial
Rnf24	1.20202e-59	0.291941	1.33902	0.134	0.026	2.10641e-55	Epithelial
Psma7	2.18918e-59	0.389684	1.47651	0.745	0.525	3.83632e-55	Epithelial
Fsd1l	2.86665e-59	0.3096	1.36288	0.142	0.03	5.02351e-55	Epithelial
Egln1	7.13781e-59	0.301571	1.35198	0.143	0.03	1.25083e-54	Epithelial
Baz1a	9.75854e-59	0.34578	1.41309	0.124	0.023	1.71009e-54	Epithelial
Epb4.1	1.0336e-58	0.391017	1.47848	0.291	0.111	1.81127e-54	Epithelial
Ptplad2	1.62296e-58	0.315153	1.37047	0.19	0.053	2.84408e-54	Epithelial
Cldn1	1.73695e-58	0.279983	1.32311	0.11	0.017	3.04384e-54	Epithelial
Bhlhe40	2.62769e-58	0.2546	1.28995	0.101	0.014	4.60476e-54	Epithelial
Stx18	3.37144e-58	0.330728	1.39198	0.169	0.044	5.90811e-54	Epithelial
Vamp8	3.49833e-58	0.374812	1.45472	0.301	0.117	6.13048e-54	Epithelial
Pwwp2a	4.10023e-58	0.41006	1.50691	0.198	0.058	7.18524e-54	Epithelial
Ormdl2	1.07737e-57	0.289885	1.33627	0.126	0.024	1.88799e-53	Epithelial
Etl4	1.77628e-57	0.337842	1.40192	0.19	0.054	3.11276e-53	Epithelial
Ddx60	2.37644e-57	0.309079	1.36217	0.142	0.031	4.16447e-53	Epithelial
Gcc2	2.826e-57	0.383436	1.46732	0.355	0.155	4.95227e-53	Epithelial
Nfib	5.43239e-57	0.398702	1.48989	0.512	0.273	9.51973e-53	Epithelial
Nfkbiz	7.89693e-57	0.275824	1.31762	0.123	0.023	1.38386e-52	Epithelial
Tec	2.93308e-56	0.296067	1.34456	0.177	0.048	5.13993e-52	Epithelial
Myo6	3.31935e-56	0.388661	1.475	0.233	0.08	5.81683e-52	Epithelial
Bmp2k	3.4911e-56	0.295792	1.34419	0.152	0.036	6.1178e-52	Epithelial
Adipor2	4.45932e-56	0.297562	1.34657	0.215	0.068	7.81451e-52	Epithelial
St6galnac2	5.27243e-56	0.277735	1.32014	0.108	0.018	9.2394e-52	Epithelial
Erbb2	1.11428e-55	0.254336	1.28961	0.104	0.016	1.95266e-51	Epithelial
Adi1	1.17475e-55	0.304205	1.35555	0.151	0.036	2.05862e-51	Epithelial
Cenpb	1.82159e-55	0.430306	1.53773	0.304	0.125	3.19216e-51	Epithelial
Phf17	3.27874e-55	0.332329	1.39421	0.157	0.04	5.74566e-51	Epithelial
Prdx6	3.93468e-55	0.375325	1.45546	0.356	0.158	6.89514e-51	Epithelial
Pafah1b3	4.35698e-55	0.325966	1.38537	0.224	0.075	7.63517e-51	Epithelial
Myl12b	6.04915e-55	0.392325	1.48042	0.541	0.305	1.06005e-50	Epithelial
Tnrc6a	7.12285e-55	0.40982	1.50655	0.453	0.232	1.24821e-50	Epithelial
Sestd1	2.16044e-54	0.311512	1.36549	0.174	0.048	3.78595e-50	Epithelial
Eif5b	4.77961e-54	0.463706	1.58996	0.649	0.418	8.37579e-50	Epithelial
Ctbp2	6.32582e-54	0.383069	1.46678	0.25	0.092	1.10854e-49	Epithelial
Arrdc1	6.34378e-54	0.253254	1.28821	0.11	0.019	1.11168e-49	Epithelial
Rhou	7.86214e-54	0.383167	1.46692	0.205	0.066	1.37776e-49	Epithelial
Avpi1	8.58638e-54	0.279339	1.32226	0.134	0.029	1.50468e-49	Epithelial
Fmnl2	1.12786e-53	0.349109	1.4178	0.165	0.045	1.97646e-49	Epithelial
Snx10	2.03611e-53	0.283038	1.32716	0.143	0.034	3.56808e-49	Epithelial
Ikbkb	2.33772e-53	0.372035	1.45068	0.211	0.07	4.09662e-49	Epithelial
Limk2	2.54911e-53	0.315995	1.37162	0.156	0.04	4.46707e-49	Epithelial
Vangl2	2.56906e-53	0.35199	1.42189	0.167	0.046	4.50201e-49	Epithelial
Pgap2	2.8297e-53	0.318917	1.37564	0.229	0.079	4.95877e-49	Epithelial
Chpt1	3.30468e-53	0.446476	1.56279	0.287	0.117	5.79112e-49	Epithelial
Nucks1	4.22308e-53	0.492325	1.63612	0.512	0.289	7.40052e-49	Epithelial
Cers6	4.46231e-53	0.308218	1.361	0.127	0.027	7.81976e-49	Epithelial
Kdm5a	7.20089e-53	0.432029	1.54038	0.336	0.151	1.26188e-48	Epithelial
Jun	8.94747e-53	0.416307	1.51635	0.453	0.239	1.56795e-48	Epithelial
Zfp553	2.50761e-52	0.333533	1.39589	0.243	0.088	4.39433e-48	Epithelial
Ubn2	2.54321e-52	0.395829	1.48561	0.336	0.148	4.45672e-48	Epithelial
Chd2	5.61791e-52	0.452218	1.5718	0.297	0.126	9.84482e-48	Epithelial
Ncor1	9.51189e-52	0.419213	1.52076	0.586	0.354	1.66686e-47	Epithelial
Alas1	1.7328e-51	0.331452	1.39299	0.213	0.071	3.03656e-47	Epithelial
Ywhae	1.7613e-51	0.378066	1.45946	0.681	0.455	3.0865e-47	Epithelial
Vps36	2.5823e-51	0.350714	1.42008	0.345	0.154	4.52522e-47	Epithelial
Usmg5	3.85231e-51	0.415762	1.51553	0.547	0.33	6.75079e-47	Epithelial
Plxnb1	4.26129e-51	0.277801	1.32022	0.11	0.02	7.46749e-47	Epithelial
Chd3	4.52204e-51	0.416858	1.51719	0.562	0.33	7.92442e-47	Epithelial
Shmt1	5.50752e-51	0.262399	1.30005	0.13	0.029	9.65138e-47	Epithelial
Stk38	6.89001e-51	0.356277	1.428	0.35	0.159	1.20741e-46	Epithelial
Ktn1	8.3098e-51	0.386223	1.47141	0.646	0.408	1.45621e-46	Epithelial
Metap2	8.52764e-51	0.389238	1.47586	0.678	0.451	1.49438e-46	Epithelial
Pts	8.82289e-51	0.291071	1.33786	0.184	0.056	1.54612e-46	Epithelial
mt-Co3	8.85334e-51	0.346531	1.41415	0.95	0.959	1.55146e-46	Epithelial
Nfe2l2	1.79021e-50	0.378459	1.46003	0.391	0.189	3.13716e-46	Epithelial
Taok3	2.03559e-50	0.332878	1.39498	0.189	0.06	3.56717e-46	Epithelial
Pdlim5	2.50353e-50	0.267075	1.30614	0.13	0.03	4.38719e-46	Epithelial
Met	2.80365e-50	0.250433	1.28458	0.101	0.017	4.91312e-46	Epithelial
Aldh7a1	2.81764e-50	0.341888	1.4076	0.274	0.11	4.93764e-46	Epithelial
Kif1c	3.0544e-50	0.311212	1.36508	0.176	0.052	5.35253e-46	Epithelial
Pon2	3.36618e-50	0.255853	1.29156	0.188	0.058	5.8989e-46	Epithelial
Dach1	3.95904e-50	0.283568	1.32786	0.163	0.046	6.93782e-46	Epithelial
Efna4	4.83664e-50	0.266197	1.30499	0.132	0.031	8.47573e-46	Epithelial
Mtus1	5.03311e-50	0.275559	1.31727	0.174	0.051	8.82002e-46	Epithelial
Fbxw7	5.4319e-50	0.296193	1.34473	0.146	0.037	9.51887e-46	Epithelial
Itgb5	5.83439e-50	0.265981	1.30471	0.108	0.02	1.02242e-45	Epithelial
Mycbp	6.5911e-50	0.311203	1.36507	0.202	0.067	1.15502e-45	Epithelial
Srrm2	6.8082e-50	0.361151	1.43498	0.791	0.613	1.19307e-45	Epithelial
Dcaf11	1.21409e-49	0.286636	1.33194	0.163	0.046	2.12758e-45	Epithelial
Vgll4	2.12196e-49	0.349574	1.41846	0.293	0.123	3.71852e-45	Epithelial
Ccdc181	2.21974e-49	0.323715	1.38225	0.153	0.041	3.88987e-45	Epithelial
Irf2bpl	2.34729e-49	0.330503	1.39167	0.317	0.137	4.11339e-45	Epithelial
Chka	4.40773e-49	0.324045	1.38271	0.198	0.066	7.72411e-45	Epithelial
Tmem176b	5.74489e-49	0.30309	1.35404	0.344	0.153	1.00673e-44	Epithelial
Plxnb2	6.61955e-49	0.31542	1.37084	0.189	0.061	1.16001e-44	Epithelial
Prpf40a	8.07313e-49	0.381981	1.46518	0.486	0.27	1.41473e-44	Epithelial
Sltm	8.79658e-49	0.406685	1.50183	0.564	0.334	1.54151e-44	Epithelial
Psat1	1.17918e-48	0.285025	1.3298	0.151	0.041	2.06639e-44	Epithelial
Dnajc15	1.3861e-48	0.327885	1.38803	0.243	0.092	2.429e-44	Epithelial
Nt5c2	2.54975e-48	0.301591	1.35201	0.163	0.048	4.46817e-44	Epithelial
Hnrnpu	3.02253e-48	0.355247	1.42653	0.829	0.664	5.29668e-44	Epithelial
Rnaset2a	3.15888e-48	0.364345	1.43957	0.343	0.157	5.53562e-44	Epithelial
Hn1	3.17638e-48	0.293585	1.34123	0.231	0.085	5.56629e-44	Epithelial
Nasp	3.80968e-48	0.465905	1.59346	0.387	0.196	6.67609e-44	Epithelial
Dynll2	4.30856e-48	0.357003	1.42904	0.275	0.114	7.55032e-44	Epithelial
Bcl7a	5.59735e-48	0.339187	1.40381	0.208	0.072	9.80879e-44	Epithelial
Poldip3	6.20746e-48	0.336562	1.40013	0.272	0.112	1.08779e-43	Epithelial
Hells	6.77745e-48	0.465838	1.59335	0.228	0.087	1.18768e-43	Epithelial
Tmem254a	7.17209e-48	0.269908	1.30984	0.159	0.046	1.25684e-43	Epithelial
Zfp534	7.80615e-48	0.301053	1.35128	0.176	0.054	1.36795e-43	Epithelial
Caprin2	1.0457e-47	0.28871	1.3347	0.141	0.037	1.83249e-43	Epithelial
Fdps	1.07984e-47	0.258157	1.29454	0.128	0.03	1.89231e-43	Epithelial
Prr13	1.15304e-47	0.273746	1.31488	0.137	0.035	2.02058e-43	Epithelial
Abcd3	1.63521e-47	0.370509	1.44847	0.303	0.133	2.86555e-43	Epithelial
Ubl3	1.93326e-47	0.289966	1.33638	0.18	0.057	3.38784e-43	Epithelial
Nsmf	2.24389e-47	0.314005	1.3689	0.174	0.054	3.9322e-43	Epithelial
Pgr	9.20928e-47	0.274828	1.3163	0.169	0.051	1.61383e-42	Epithelial
Atp9a	1.95031e-46	0.268909	1.30854	0.122	0.028	3.41772e-42	Epithelial
Rnaset2b	1.97525e-46	0.363157	1.43786	0.326	0.148	3.46143e-42	Epithelial
Clmn	2.08426e-46	0.363533	1.4384	0.225	0.085	3.65245e-42	Epithelial
Samd9l	3.28574e-46	0.318313	1.37481	0.171	0.054	5.75792e-42	Epithelial
Ehmt2	3.36001e-46	0.33965	1.40446	0.293	0.127	5.88808e-42	Epithelial
Myo10	3.64502e-46	0.306522	1.35869	0.204	0.071	6.38754e-42	Epithelial
Wapal	3.69974e-46	0.34058	1.40576	0.266	0.109	6.48343e-42	Epithelial
Junb	1.94758e-45	0.254299	1.28956	0.117	0.027	3.41294e-41	Epithelial
Ddx24	2.57578e-45	0.368083	1.44496	0.53	0.311	4.51381e-41	Epithelial
1110004E09Rik	3.80526e-45	0.295962	1.34442	0.256	0.104	6.66834e-41	Epithelial
Chd4	4.77024e-45	0.3775	1.45863	0.77	0.592	8.35936e-41	Epithelial
Hint2	1.11516e-44	0.268328	1.30778	0.179	0.059	1.95421e-40	Epithelial
Pitpnc1	1.57898e-44	0.26557	1.30417	0.156	0.046	2.76701e-40	Epithelial
Rad50	2.2337e-44	0.350299	1.41949	0.393	0.2	3.91433e-40	Epithelial
Emx2	2.24208e-44	0.353322	1.42379	0.405	0.209	3.92903e-40	Epithelial
Gclc	2.2806e-44	0.294452	1.34239	0.143	0.04	3.99653e-40	Epithelial
Gtf3c6	2.43052e-44	0.298685	1.34808	0.242	0.096	4.25924e-40	Epithelial
Rpsa-ps10	5.59086e-44	0.271773	1.31229	0.924	0.845	9.79743e-40	Epithelial
Golph3	7.89988e-44	0.26321	1.3011	0.176	0.058	1.38438e-39	Epithelial
Eif5	1.00746e-43	0.359945	1.43325	0.594	0.374	1.76547e-39	Epithelial
2510002D24Rik	1.04915e-43	0.302358	1.35305	0.226	0.087	1.83853e-39	Epithelial
Lrpap1	1.07039e-43	0.375955	1.45638	0.369	0.188	1.87576e-39	Epithelial
Bicd1	1.49385e-43	0.309122	1.36223	0.155	0.047	2.61782e-39	Epithelial
Nras	1.52755e-43	0.293025	1.34048	0.251	0.102	2.67688e-39	Epithelial
Larp1	1.60051e-43	0.310541	1.36416	0.2	0.072	2.80473e-39	Epithelial
Arl6ip1	2.57242e-43	0.29777	1.34685	0.471	0.261	4.5079e-39	Epithelial
Zfp292	2.59726e-43	0.367982	1.44482	0.364	0.181	4.55144e-39	Epithelial
Eif3b	3.00007e-43	0.355975	1.42757	0.266	0.115	5.25732e-39	Epithelial
Gsr	3.12782e-43	0.266975	1.30601	0.139	0.039	5.48119e-39	Epithelial
Pvrl2	4.46382e-43	0.26758	1.3068	0.132	0.035	7.82239e-39	Epithelial
Pkp4	7.51885e-43	0.308273	1.36107	0.192	0.069	1.3176e-38	Epithelial
1810037I17Rik	8.50779e-43	0.311767	1.36584	0.393	0.202	1.49091e-38	Epithelial
2700094K13Rik	9.65157e-43	0.283079	1.32721	0.373	0.184	1.69134e-38	Epithelial
Las1l	1.47088e-42	0.332963	1.3951	0.316	0.148	2.57757e-38	Epithelial
Gm20594	1.51795e-42	0.343085	1.40929	0.171	0.058	2.66005e-38	Epithelial
Serf1	3.05774e-42	0.293845	1.34158	0.263	0.111	5.35839e-38	Epithelial
Nhp2	3.49784e-42	0.333855	1.39634	0.348	0.173	6.12962e-38	Epithelial
2610507B11Rik	4.10659e-42	0.315303	1.37067	0.301	0.138	7.19639e-38	Epithelial
Ldha	4.43462e-42	0.348433	1.41685	0.543	0.331	7.77124e-38	Epithelial
Ankhd1	4.97526e-42	0.320309	1.37755	0.249	0.104	8.71865e-38	Epithelial
Agrn	6.17175e-42	0.312463	1.36679	0.239	0.098	1.08154e-37	Epithelial
Naa15	1.0745e-41	0.397383	1.48793	0.383	0.203	1.88296e-37	Epithelial
Nmt1	1.08879e-41	0.345379	1.41252	0.315	0.148	1.90799e-37	Epithelial
Stat3	1.14845e-41	0.287902	1.33363	0.241	0.098	2.01255e-37	Epithelial
Rcc2	1.26985e-41	0.285695	1.33069	0.156	0.049	2.22529e-37	Epithelial
Gng5	3.23987e-41	0.379921	1.46217	0.49	0.296	5.67755e-37	Epithelial
Dazap2	4.1314e-41	0.259211	1.29591	0.241	0.098	7.23986e-37	Epithelial
Smc2	4.36435e-41	0.400454	1.4925	0.318	0.154	7.64809e-37	Epithelial
Gstm1	4.64934e-41	0.391624	1.47938	0.361	0.188	8.1475e-37	Epithelial
Set	9.50252e-41	0.362189	1.43647	0.602	0.394	1.66522e-36	Epithelial
Coa3	1.00116e-40	0.260868	1.29806	0.277	0.123	1.75443e-36	Epithelial
Tsnax	1.23424e-40	0.325364	1.38453	0.342	0.17	2.16288e-36	Epithelial
Eef1b2	1.8813e-40	0.255881	1.2916	0.881	0.795	3.29679e-36	Epithelial
Rpsa	2.63612e-40	0.281121	1.32461	0.867	0.755	4.61953e-36	Epithelial
Pdcd4	2.99765e-40	0.315602	1.37108	0.509	0.3	5.25309e-36	Epithelial
Zc3h15	5.23497e-40	0.340346	1.40543	0.494	0.29	9.17377e-36	Epithelial
Uhrf2	5.61562e-40	0.321214	1.3788	0.186	0.068	9.84081e-36	Epithelial
Eno1	5.89986e-40	0.324576	1.38344	0.396	0.213	1.03389e-35	Epithelial
Ubr5	6.20643e-40	0.302944	1.35384	0.216	0.086	1.08762e-35	Epithelial
Cnot1	7.15838e-40	0.282957	1.32705	0.254	0.109	1.25443e-35	Epithelial
Dync1h1	7.36751e-40	0.318968	1.37571	0.249	0.107	1.29108e-35	Epithelial
Ankrd13a	7.88723e-40	0.260487	1.29756	0.121	0.032	1.38216e-35	Epithelial
Sbspon	8.38997e-40	0.252745	1.28755	0.198	0.074	1.47026e-35	Epithelial
Gm26924	8.84727e-40	0.930012	2.53454	0.726	0.569	1.5504e-35	Epithelial
Rbbp6	1.42657e-39	0.338957	1.40348	0.514	0.303	2.49993e-35	Epithelial
Yeats4	1.96402e-39	0.319796	1.37685	0.328	0.161	3.44174e-35	Epithelial
Eif3c	2.5537e-39	0.318325	1.37482	0.721	0.528	4.47511e-35	Epithelial
Hnrnpul2	2.87602e-39	0.331738	1.39339	0.3	0.142	5.03993e-35	Epithelial
Syne2	4.23562e-39	0.392426	1.48057	0.344	0.176	7.42251e-35	Epithelial
Hmgb2	4.39454e-39	0.36357	1.43845	0.53	0.331	7.70099e-35	Epithelial
Hdgf	4.56351e-39	0.308778	1.36176	0.372	0.192	7.99709e-35	Epithelial
Glrx5	4.65738e-39	0.298386	1.34768	0.276	0.125	8.16158e-35	Epithelial
Brd3	5.58548e-39	0.334051	1.39661	0.478	0.275	9.78799e-35	Epithelial
D10Wsu102e	6.20526e-39	0.281429	1.32502	0.155	0.051	1.08741e-34	Epithelial
Bod1l	6.77894e-39	0.402852	1.49609	0.49	0.295	1.18794e-34	Epithelial
Larp4b	1.32445e-38	0.281701	1.32538	0.245	0.106	2.32097e-34	Epithelial
Hmgb3	1.56693e-38	0.284429	1.329	0.263	0.117	2.74589e-34	Epithelial
Tacc2	2.1634e-38	0.294722	1.34275	0.303	0.145	3.79114e-34	Epithelial
Cdca7l	2.215e-38	0.293073	1.34054	0.161	0.055	3.88156e-34	Epithelial
Cdc42se1	3.53951e-38	0.257137	1.29322	0.209	0.083	6.20264e-34	Epithelial
Pgk1	4.10239e-38	0.255927	1.29166	0.274	0.124	7.18903e-34	Epithelial
Ssbp3	4.28291e-38	0.280148	1.32333	0.194	0.075	7.50537e-34	Epithelial
Top2a	6.70495e-38	0.599775	1.82171	0.251	0.114	1.17498e-33	Epithelial
Parp14	7.1733e-38	0.283084	1.32722	0.159	0.054	1.25705e-33	Epithelial
Stmn1	9.83539e-38	0.323633	1.38214	0.295	0.141	1.72355e-33	Epithelial
Fuom	1.36101e-37	0.279915	1.32302	0.17	0.061	2.38504e-33	Epithelial
Ccdc18	1.36765e-37	0.333025	1.39518	0.112	0.03	2.39667e-33	Epithelial
Ap2b1	1.39781e-37	0.261994	1.29952	0.17	0.061	2.44953e-33	Epithelial
Tgif1	2.19243e-37	0.256318	1.29216	0.143	0.045	3.84201e-33	Epithelial
Elovl5	3.30351e-37	0.297054	1.34589	0.258	0.117	5.78906e-33	Epithelial
Pak1ip1	4.01088e-37	0.258267	1.29468	0.237	0.102	7.02866e-33	Epithelial
Golgb1	5.52379e-37	0.374105	1.45369	0.579	0.38	9.67989e-33	Epithelial
Arid5b	1.0249e-36	0.30983	1.36319	0.414	0.229	1.79604e-32	Epithelial
Iqgap1	2.57686e-36	0.300874	1.35104	0.475	0.277	4.51569e-32	Epithelial
Arhgap42	5.3227e-36	0.250063	1.28411	0.131	0.04	9.3275e-32	Epithelial
Ten1	6.46905e-36	0.257446	1.29362	0.235	0.102	1.13364e-31	Epithelial
Sfxn1	9.39617e-36	0.271929	1.31249	0.274	0.128	1.64658e-31	Epithelial
App	1.67447e-35	0.323139	1.38146	0.631	0.437	2.93433e-31	Epithelial
Pum2	2.4552e-35	0.254078	1.28927	0.23	0.1	4.3025e-31	Epithelial
Mgea5	2.58921e-35	0.294292	1.34218	0.206	0.086	4.53733e-31	Epithelial
Rpf1	4.00863e-35	0.295618	1.34396	0.24	0.108	7.02472e-31	Epithelial
Hist1h2ao	4.91231e-35	0.520475	1.68283	0.3	0.155	8.60833e-31	Epithelial
Phactr2	6.15076e-35	0.265476	1.30405	0.213	0.09	1.07786e-30	Epithelial
Mex3a	6.26326e-35	0.257161	1.29325	0.249	0.112	1.09757e-30	Epithelial
Fnbp1l	9.3929e-35	0.269519	1.30933	0.367	0.195	1.64601e-30	Epithelial
Marcksl1	1.07245e-34	0.319006	1.37576	0.549	0.36	1.87936e-30	Epithelial
Sgol2	1.16823e-34	0.370208	1.44804	0.126	0.04	2.04721e-30	Epithelial
Huwe1	1.64962e-34	0.310529	1.36415	0.369	0.202	2.89079e-30	Epithelial
Ryk	1.97372e-34	0.29192	1.339	0.213	0.091	3.45875e-30	Epithelial
Rpl36	2.06943e-34	0.259616	1.29643	0.888	0.783	3.62647e-30	Epithelial
H3f3b	3.05795e-34	0.268488	1.30799	0.898	0.859	5.35875e-30	Epithelial
Ak2	3.45723e-34	0.26458	1.30288	0.301	0.148	6.05845e-30	Epithelial
Psme1	3.53957e-34	0.282939	1.32702	0.445	0.26	6.20274e-30	Epithelial
Nop58	4.12548e-34	0.312571	1.36694	0.59	0.393	7.22949e-30	Epithelial
Hjurp	5.03361e-34	0.268002	1.30735	0.214	0.092	8.82089e-30	Epithelial
Atp6v1f	5.22265e-34	0.277687	1.32007	0.345	0.181	9.15218e-30	Epithelial
Gm5506	7.66798e-34	0.253416	1.28842	0.375	0.203	1.34374e-29	Epithelial
Scaf11	9.14553e-34	0.309377	1.36258	0.451	0.269	1.60266e-29	Epithelial
Arhgap5	9.25752e-34	0.269238	1.30897	0.307	0.154	1.62229e-29	Epithelial
Pcm1	9.69683e-34	0.295087	1.34324	0.523	0.325	1.69927e-29	Epithelial
Psme4	1.32979e-33	0.260838	1.29802	0.223	0.097	2.33032e-29	Epithelial
Setd8	1.6417e-33	0.262159	1.29973	0.175	0.068	2.87692e-29	Epithelial
Abcf1	3.74898e-33	0.277268	1.31952	0.418	0.238	6.56971e-29	Epithelial
Fam32a	5.04127e-33	0.267931	1.30726	0.378	0.207	8.83432e-29	Epithelial
Ccnd1	5.3632e-33	0.393473	1.48212	0.377	0.217	9.39847e-29	Epithelial
Far1	5.56711e-33	0.279606	1.32261	0.247	0.115	9.75581e-29	Epithelial
Rrp1	8.58529e-33	0.278918	1.3217	0.654	0.453	1.50449e-28	Epithelial
Arid1a	1.45834e-32	0.280199	1.32339	0.272	0.133	2.5556e-28	Epithelial
Zbtb7a	1.50054e-32	0.270572	1.31071	0.289	0.145	2.62954e-28	Epithelial
Azin1	1.55641e-32	0.262555	1.30025	0.223	0.1	2.72746e-28	Epithelial
Cpped1	1.75226e-32	0.266711	1.30566	0.195	0.082	3.07067e-28	Epithelial
Klf6	1.84365e-32	0.271344	1.31173	0.271	0.132	3.23081e-28	Epithelial
Cmip	2.33777e-32	0.262142	1.29971	0.22	0.098	4.09671e-28	Epithelial
Hist1h2ac	2.8374e-32	0.49458	1.63981	0.22	0.101	4.97227e-28	Epithelial
Pfdn1	3.72418e-32	0.267725	1.30699	0.443	0.258	6.52625e-28	Epithelial
Tpr	4.72287e-32	0.300422	1.35043	0.615	0.422	8.27635e-28	Epithelial
Atp6v1d	6.2415e-32	0.252148	1.28679	0.261	0.126	1.09376e-27	Epithelial
Incenp	6.73527e-32	0.319367	1.37626	0.182	0.075	1.18029e-27	Epithelial
Hist1h2ap	9.62265e-32	0.498678	1.64654	0.286	0.151	1.68627e-27	Epithelial
Krcc1	1.11236e-31	0.257956	1.29428	0.299	0.153	1.9493e-27	Epithelial
Cenpe	1.17324e-31	0.49062	1.63333	0.162	0.064	2.05598e-27	Epithelial
Ezh2	1.17859e-31	0.25986	1.29675	0.266	0.13	2.06536e-27	Epithelial
Tmsb4x	1.39239e-31	0.274742	1.31619	0.815	0.763	2.44002e-27	Epithelial
Ddx54	1.55257e-31	0.251825	1.28637	0.209	0.092	2.72073e-27	Epithelial
Vars	6.64977e-31	0.265666	1.3043	0.278	0.14	1.16531e-26	Epithelial
Hnrnph3	8.72122e-31	0.284787	1.32948	0.367	0.207	1.52831e-26	Epithelial
Arhgef12	1.01742e-30	0.261563	1.29896	0.327	0.175	1.78293e-26	Epithelial
Upf3b	1.14893e-30	0.270315	1.31038	0.289	0.148	2.01339e-26	Epithelial
Tmem234	1.38391e-30	0.267643	1.30688	0.451	0.271	2.42517e-26	Epithelial
Pnrc1	1.61772e-30	0.259745	1.2966	0.323	0.173	2.8349e-26	Epithelial
Ccar1	2.05629e-30	0.30601	1.358	0.404	0.237	3.60344e-26	Epithelial
Clta	3.27157e-30	0.294762	1.34281	0.602	0.422	5.7331e-26	Epithelial
Supt16	3.53932e-30	0.268149	1.30754	0.487	0.307	6.2023e-26	Epithelial
Sys1	4.3481e-30	0.261467	1.29883	0.316	0.168	7.61961e-26	Epithelial
Hist1h2ah	5.75409e-30	0.452201	1.57177	0.199	0.089	1.00835e-25	Epithelial
Msl1	6.82783e-30	0.255536	1.29115	0.3	0.155	1.19651e-25	Epithelial
Ckap4	7.47434e-30	0.271342	1.31172	0.224	0.105	1.3098e-25	Epithelial
Ctcf	1.55035e-29	0.253368	1.28836	0.36	0.201	2.71684e-25	Epithelial
Cep290	1.6969e-29	0.254127	1.28934	0.225	0.106	2.97366e-25	Epithelial
Hist1h2ag	4.07825e-29	0.475372	1.60861	0.235	0.117	7.14673e-25	Epithelial
Suz12	4.63833e-29	0.268456	1.30794	0.183	0.079	8.1282e-25	Epithelial
Ankrd11	9.89303e-29	0.329307	1.39	0.478	0.304	1.73365e-24	Epithelial
Slc26a2	3.31799e-28	0.276357	1.31832	0.136	0.051	5.81445e-24	Epithelial
Spen	3.91024e-28	0.259886	1.29678	0.245	0.121	6.85231e-24	Epithelial
Cox5a	5.30242e-28	0.255019	1.29049	0.445	0.278	9.29196e-24	Epithelial
Zc3h13	6.12447e-28	0.26809	1.30747	0.495	0.315	1.07325e-23	Epithelial
Hist1h2af	8.12925e-28	0.445381	1.56109	0.181	0.081	1.42457e-23	Epithelial
Rpl36-ps3	8.23181e-28	0.272734	1.31355	0.776	0.636	1.44254e-23	Epithelial
Cox7a2l	1.038e-27	0.27856	1.32123	0.595	0.431	1.81898e-23	Epithelial
Rev3l	1.40958e-27	0.268004	1.30735	0.528	0.344	2.47014e-23	Epithelial
Psmc1	1.76561e-27	0.262212	1.2998	0.452	0.28	3.09405e-23	Epithelial
Gm6625	2.51358e-27	0.263906	1.30201	0.412	0.252	4.4048e-23	Epithelial
Prrc2c	4.29153e-27	0.259917	1.29682	0.83	0.677	7.52048e-23	Epithelial
Slc12a2	1.78901e-26	0.251331	1.28574	0.178	0.08	3.13506e-22	Epithelial
Hist1h2ab	2.19435e-26	0.405051	1.49938	0.182	0.083	3.84538e-22	Epithelial
Ythdc1	2.38499e-26	0.28744	1.33301	0.57	0.396	4.17946e-22	Epithelial
Ppig	2.45059e-26	0.276135	1.31803	0.486	0.317	4.29442e-22	Epithelial
Rock1	3.25077e-26	0.260647	1.29777	0.403	0.244	5.69666e-22	Epithelial
Arid4b	6.07411e-26	0.25377	1.28887	0.432	0.265	1.06443e-21	Epithelial
Pdap1	7.51873e-26	0.270416	1.31051	0.667	0.489	1.31758e-21	Epithelial
Cdc5l	1.15663e-25	0.262703	1.30044	0.35	0.202	2.02687e-21	Epithelial
Tcerg1	2.24862e-25	0.267332	1.30647	0.32	0.183	3.94048e-21	Epithelial
Hist1h2ad	2.93668e-25	0.451372	1.57047	0.202	0.1	5.14623e-21	Epithelial
Cenpf	7.38822e-25	0.474752	1.60762	0.182	0.087	1.29471e-20	Epithelial
Hist1h2ai	1.29759e-24	0.424044	1.52813	0.194	0.094	2.27389e-20	Epithelial
Hist1h2ae	1.11777e-23	0.398848	1.49011	0.172	0.081	1.95878e-19	Epithelial
Hist1h2an	1.61199e-22	0.416244	1.51626	0.183	0.09	2.82485e-18	Epithelial
Kif20b	2.004e-22	0.267519	1.30672	0.134	0.057	3.51181e-18	Epithelial
Hist1h2ak	2.35477e-21	0.333211	1.39544	0.146	0.067	4.1265e-17	Epithelial
Hist1h1e	9.06252e-18	0.362357	1.43671	0.264	0.16	1.58812e-13	Epithelial
Mki67	6.3575e-15	0.386644	1.47203	0.197	0.118	1.11409e-10	Epithelial
Hist1h1d	1.32046e-13	0.263376	1.30132	0.174	0.1	2.31398e-09	Epithelial
Cd52	0	2.94526	19.0156	0.783	0.004	0	Lymphocytes
Ptprc	0	2.2679	9.65905	0.679	0.003	0	Lymphocytes
Arhgdib	0	2.12001	8.33119	0.755	0.026	0	Lymphocytes
Rac2	0	2.04868	7.75767	0.651	0.004	0	Lymphocytes
Laptm5	0	2.0374	7.67063	0.67	0.012	0	Lymphocytes
Cxcr6	0	2.02873	7.6044	0.594	0.002	0	Lymphocytes
Xcl1	0	1.95102	7.03587	0.292	0.001	0	Lymphocytes
Trbc2	0	1.86345	6.44594	0.538	0	0	Lymphocytes
Ptprcap	0	1.77581	5.90507	0.575	0.002	0	Lymphocytes
Nkg7	0	1.77203	5.88279	0.368	0.001	0	Lymphocytes
Ms4a4b	0	1.74305	5.71476	0.377	0.001	0	Lymphocytes
Il2rg	0	1.73143	5.64871	0.472	0.005	0	Lymphocytes
Ccr2	0	1.69975	5.47259	0.406	0.002	0	Lymphocytes
Xlr4b	0	1.66482	5.28471	0.425	0.002	0	Lymphocytes
Samsn1	0	1.60645	4.98509	0.406	0.002	0	Lymphocytes
Xlr4c	0	1.55435	4.73203	0.368	0.002	0	Lymphocytes
Trbc1	0	1.54811	4.70255	0.415	0.001	0	Lymphocytes
Selplg	0	1.53523	4.6424	0.462	0.003	0	Lymphocytes
Klrd1	0	1.44945	4.26078	0.283	0.001	0	Lymphocytes
Coro1a	0	1.39807	4.04739	0.434	0.002	0	Lymphocytes
Cd37	0	1.38216	3.98351	0.396	0.002	0	Lymphocytes
Skap1	0	1.3586	3.89075	0.434	0.003	0	Lymphocytes
Cd53	0	1.33402	3.79627	0.387	0.002	0	Lymphocytes
Icos	0	1.33233	3.78987	0.302	0.001	0	Lymphocytes
Cd3g	0	1.31217	3.71423	0.33	0	0	Lymphocytes
Itgb7	0	1.3114	3.71136	0.321	0.001	0	Lymphocytes
Arhgap30	0	1.30621	3.69214	0.396	0.004	0	Lymphocytes
Hcst	0	1.29181	3.63936	0.349	0.003	0	Lymphocytes
Klrb1c	0	1.22835	3.41561	0.274	0.001	0	Lymphocytes
Ncr1	0	1.17236	3.22961	0.274	0.001	0	Lymphocytes
Ctsw	0	1.1275	3.08793	0.264	0.001	0	Lymphocytes
Tcrg-C2	0	1.09192	2.98	0.255	0	0	Lymphocytes
Tcrg-C1	0	1.07464	2.92893	0.255	0	0	Lymphocytes
Ltb	0	1.02233	2.77967	0.264	0	0	Lymphocytes
Cd226	0	0.899031	2.45722	0.236	0	0	Lymphocytes
Il2rb	0	0.81912	2.2685	0.236	0	0	Lymphocytes
Zap70	9.8428e-306	0.808888	2.24541	0.264	0.001	1.72485e-301	Lymphocytes
Sh2d2a	1.0164e-305	0.822432	2.27603	0.264	0.001	1.78114e-301	Lymphocytes
Hcls1	1.77531e-296	1.17551	3.23978	0.387	0.005	3.11105e-292	Lymphocytes
Xlr4a	1.30053e-294	1.5982	4.94415	0.406	0.006	2.27905e-290	Lymphocytes
Tnfsf14	4.39667e-290	1.01603	2.7622	0.245	0.001	7.70472e-286	Lymphocytes
Arhgap9	1.18984e-288	0.975842	2.6534	0.283	0.002	2.08508e-284	Lymphocytes
Sept1	2.18567e-266	1.39398	4.03087	0.358	0.005	3.83017e-262	Lymphocytes
Was	7.04865e-262	1.03415	2.8127	0.311	0.003	1.23521e-257	Lymphocytes
Bin2	1.21443e-259	0.884776	2.42244	0.255	0.001	2.12817e-255	Lymphocytes
Klrk1	2.86266e-259	1.10055	3.00581	0.236	0.001	5.01653e-255	Lymphocytes
Tcrg-C3	1.16262e-258	0.875863	2.40095	0.189	0	2.03737e-254	Lymphocytes
Txk	2.31499e-252	0.844638	2.32714	0.217	0.001	4.05679e-248	Lymphocytes
Il7r	2.09983e-249	0.924033	2.51943	0.208	0	3.67973e-245	Lymphocytes
Gata3	3.59681e-249	1.37493	3.95479	0.321	0.004	6.30305e-245	Lymphocytes
Pstpip1	2.22637e-247	0.695189	2.00409	0.198	0	3.9015e-243	Lymphocytes
Gzmb	4.3037e-246	1.14954	3.15674	0.189	0	7.5418e-242	Lymphocytes
AW112010	4.65747e-242	2.22606	9.26334	0.604	0.024	8.16175e-238	Lymphocytes
Rgs18	5.95681e-241	1.08375	2.95573	0.245	0.002	1.04387e-236	Lymphocytes
Rasal3	1.04103e-239	0.76342	2.1456	0.208	0.001	1.82431e-235	Lymphocytes
Arg1	1.74817e-239	1.27151	3.56623	0.255	0.002	3.0635e-235	Lymphocytes
Tnfrsf18	7.69168e-238	1.3137	3.71992	0.349	0.006	1.34789e-233	Lymphocytes
Ptpn7	9.47036e-234	0.774162	2.16877	0.245	0.002	1.65959e-229	Lymphocytes
Tspan32	3.96548e-231	0.955407	2.59973	0.226	0.001	6.94911e-227	Lymphocytes
Ltb4r1	2.55441e-227	0.929133	2.53231	0.198	0.001	4.47634e-223	Lymphocytes
Cxcr3	7.30366e-222	0.741645	2.09939	0.179	0	1.27989e-217	Lymphocytes
Lcp1	1.42377e-218	1.70761	5.51575	0.594	0.026	2.49502e-214	Lymphocytes
Gzma	1.08632e-214	1.55092	4.71579	0.189	0.001	1.90367e-210	Lymphocytes
Ncf4	1.93133e-214	0.711164	2.03636	0.208	0.001	3.38447e-210	Lymphocytes
Il1rl1	8.60115e-212	1.05092	2.86028	0.217	0.001	1.50727e-207	Lymphocytes
Klrc1	1.19751e-211	0.912736	2.49113	0.179	0	2.09852e-207	Lymphocytes
1810011H11Rik	1.55493e-211	0.723866	2.06239	0.179	0	2.72486e-207	Lymphocytes
Lcp2	4.47347e-211	0.967058	2.63019	0.255	0.003	7.83931e-207	Lymphocytes
Cd48	6.61772e-211	0.950437	2.58684	0.226	0.002	1.15969e-206	Lymphocytes
Itgb2	3.33271e-210	0.938055	2.55501	0.245	0.002	5.84025e-206	Lymphocytes
A430104N18Rik	7.74209e-210	0.811561	2.25142	0.236	0.002	1.35672e-205	Lymphocytes
Fcer1g	1.29332e-209	1.75915	5.80752	0.349	0.007	2.26641e-205	Lymphocytes
Itk	4.0498e-209	0.74791	2.11258	0.17	0	7.09687e-205	Lymphocytes
Rgs1	7.35131e-207	0.758189	2.13441	0.208	0.001	1.28824e-202	Lymphocytes
Sash3	7.8457e-206	0.667678	1.9497	0.189	0.001	1.37488e-201	Lymphocytes
Sla	6.1482e-202	0.958941	2.60893	0.255	0.003	1.07741e-197	Lymphocytes
Fermt3	9.79484e-199	1.0175	2.76627	0.292	0.005	1.71645e-194	Lymphocytes
Il2ra	7.20484e-198	0.904093	2.46969	0.189	0.001	1.26258e-193	Lymphocytes
Fxyd5	1.34712e-196	1.53554	4.64384	0.481	0.018	2.3607e-192	Lymphocytes
S100a4	4.95683e-195	1.71317	5.54652	0.481	0.019	8.68634e-191	Lymphocytes
Lat	3.06192e-190	0.835222	2.30533	0.189	0.001	5.3657e-186	Lymphocytes
Cd3d	3.2379e-190	1.11252	3.04203	0.189	0.001	5.67409e-186	Lymphocytes
Klrc2	1.11514e-189	0.850614	2.34108	0.17	0.001	1.95418e-185	Lymphocytes
Gimap7	1.13251e-189	0.797188	2.21929	0.17	0.001	1.9846e-185	Lymphocytes
Stab2	2.58986e-181	1.02024	2.77386	0.17	0.001	4.53848e-177	Lymphocytes
AA467197	2.58292e-178	0.795986	2.21663	0.179	0.001	4.52631e-174	Lymphocytes
Fmnl1	3.38579e-177	0.626881	1.87176	0.16	0.001	5.93326e-173	Lymphocytes
Tbc1d10c	6.41249e-177	0.910834	2.4864	0.264	0.004	1.12372e-172	Lymphocytes
Acap1	3.9034e-176	0.735478	2.08648	0.208	0.002	6.84032e-172	Lymphocytes
Tbx21	6.45766e-174	0.561515	1.75333	0.151	0	1.13164e-169	Lymphocytes
Tespa1	8.46259e-174	0.693874	2.00145	0.151	0	1.48298e-169	Lymphocytes
Gmfg	3.74963e-171	1.26355	3.53797	0.387	0.013	6.57086e-167	Lymphocytes
Spn	6.27353e-171	0.869345	2.38535	0.198	0.002	1.09937e-166	Lymphocytes
Klrb1b	4.88652e-169	0.814735	2.25858	0.16	0.001	8.56314e-165	Lymphocytes
AI662270	3.40732e-168	0.995828	2.70696	0.274	0.005	5.97099e-164	Lymphocytes
Dok2	4.47834e-165	0.669684	1.95362	0.189	0.002	7.84785e-161	Lymphocytes
H2-Q7	4.69636e-160	1.69225	5.4317	0.481	0.024	8.22989e-156	Lymphocytes
Hmha1	1.69575e-158	1.15742	3.18173	0.311	0.008	2.97164e-154	Lymphocytes
Cd7	1.91555e-156	1.02739	2.79377	0.123	0	3.35681e-152	Lymphocytes
Cd2	2.05493e-156	0.506443	1.65938	0.123	0	3.60106e-152	Lymphocytes
Cd3e	2.16608e-156	0.573518	1.7745	0.123	0	3.79583e-152	Lymphocytes
Bcl11b	7.9578e-154	0.902973	2.46693	0.179	0.002	1.39452e-149	Lymphocytes
Ptpn18	5.13946e-152	1.62704	5.08877	0.613	0.044	9.0064e-148	Lymphocytes
Vav1	1.33387e-149	0.507875	1.66176	0.151	0.001	2.33747e-145	Lymphocytes
Arhgap15	8.91655e-149	0.831241	2.29617	0.217	0.004	1.56254e-144	Lymphocytes
Klra5	8.46442e-146	1.0001	2.71855	0.123	0	1.4833e-141	Lymphocytes
Samd3	9.71048e-145	0.59759	1.81773	0.142	0.001	1.70166e-140	Lymphocytes
Trgv2	1.24621e-143	0.57461	1.77644	0.113	0	2.18386e-139	Lymphocytes
Rasgrp1	4.62812e-143	0.771461	2.16292	0.17	0.002	8.11033e-139	Lymphocytes
Ffar2	6.45171e-143	1.07705	2.93601	0.151	0.001	1.1306e-138	Lymphocytes
Rhoh	6.88834e-143	0.6476	1.91095	0.151	0.001	1.20711e-138	Lymphocytes
Mndal	8.14066e-139	1.42336	4.15105	0.472	0.026	1.42657e-134	Lymphocytes
Gm4070	9.59713e-135	1.51124	4.53235	0.434	0.023	1.6818e-130	Lymphocytes
Cysltr1	3.92345e-133	0.909055	2.48198	0.208	0.004	6.87545e-129	Lymphocytes
Lrmp	5.55836e-131	0.838173	2.31214	0.179	0.003	9.74046e-127	Lymphocytes
Rab37	6.70197e-131	0.516219	1.67568	0.104	0	1.17445e-126	Lymphocytes
Cytip	6.98887e-128	0.872002	2.39169	0.217	0.005	1.22473e-123	Lymphocytes
Stat4	6.22894e-126	0.507368	1.66091	0.151	0.002	1.09156e-121	Lymphocytes
Fam78a	4.53245e-124	0.431129	1.53899	0.113	0	7.94267e-120	Lymphocytes
Runx3	8.26215e-123	0.637714	1.89215	0.16	0.002	1.44786e-118	Lymphocytes
Slfn2	7.57757e-120	1.50424	4.50072	0.5	0.037	1.32789e-115	Lymphocytes
Gimap4	1.32468e-118	1.43954	4.21875	0.358	0.018	2.32137e-114	Lymphocytes
Ikzf1	1.11116e-115	0.751094	2.11932	0.198	0.004	1.9472e-111	Lymphocytes
Ccdc88b	4.62172e-115	0.575351	1.77775	0.142	0.002	8.09911e-111	Lymphocytes
Gm20627	2.05746e-114	0.640237	1.89693	0.132	0.001	3.6055e-110	Lymphocytes
Ighm	3.53968e-112	0.655186	1.9255	0.151	0.002	6.20294e-108	Lymphocytes
Klre1	8.39671e-112	0.500363	1.64932	0.104	0	1.47144e-107	Lymphocytes
Gm13256	9.17721e-112	0.449509	1.56754	0.104	0	1.60821e-107	Lymphocytes
Lck	3.24118e-111	0.88393	2.42039	0.255	0.009	5.67985e-107	Lymphocytes
Gvin1	6.47963e-110	1.35493	3.87649	0.396	0.024	1.13549e-105	Lymphocytes
Traf3ip3	3.65673e-109	0.673586	1.96126	0.132	0.001	6.40805e-105	Lymphocytes
Ccl5	1.3794e-108	1.49751	4.47055	0.123	0.001	2.41727e-104	Lymphocytes
Itgal	1.59721e-108	0.499107	1.64725	0.123	0.001	2.79895e-104	Lymphocytes
Ptpn6	2.4006e-104	0.7888	2.20075	0.245	0.009	4.2068e-100	Lymphocytes
Cd160	3.06443e-104	0.549749	1.73282	0.104	0.001	5.3701e-100	Lymphocytes
Ifi203	3.28327e-103	1.30546	3.68938	0.453	0.034	5.75361e-99	Lymphocytes
Myo1g	6.29856e-103	0.492158	1.63584	0.113	0.001	1.10376e-98	Lymphocytes
AI504432	4.53655e-100	0.563978	1.75765	0.132	0.002	7.94985e-96	Lymphocytes
Lax1	1.46503e-97	0.468367	1.59738	0.104	0.001	2.56732e-93	Lymphocytes
Il18rap	4.70404e-94	0.538024	1.71262	0.123	0.002	8.24335e-90	Lymphocytes
Kcnn4	3.33874e-92	0.643902	1.9039	0.142	0.003	5.8508e-88	Lymphocytes
Lpxn	1.02921e-91	0.540697	1.7172	0.104	0.001	1.80359e-87	Lymphocytes
Nckap1l	1.20546e-91	0.366887	1.44324	0.104	0.001	2.11245e-87	Lymphocytes
Flt3l	1.6773e-88	0.647385	1.91054	0.16	0.004	2.9393e-84	Lymphocytes
Clec2i	8.11492e-88	0.48891	1.63054	0.113	0.001	1.42206e-83	Lymphocytes
H2-D1	2.40787e-87	2.35839	10.5739	0.953	0.283	4.21956e-83	Lymphocytes
Rinl	2.8276e-87	0.525469	1.69125	0.151	0.003	4.95508e-83	Lymphocytes
Tyrobp	5.6092e-85	1.11192	3.0402	0.217	0.008	9.82956e-81	Lymphocytes
Ccr5	1.06615e-83	0.538919	1.71415	0.113	0.002	1.86831e-79	Lymphocytes
S1pr4	1.06406e-82	0.529916	1.69879	0.132	0.003	1.86466e-78	Lymphocytes
Gimap1	4.60656e-82	0.938841	2.55702	0.311	0.02	8.07254e-78	Lymphocytes
H2-K1	5.53842e-80	2.00212	7.4047	0.802	0.171	9.70552e-76	Lymphocytes
Parvg	6.57822e-80	0.406139	1.50101	0.113	0.002	1.15277e-75	Lymphocytes
Cd84	1.25451e-78	0.572772	1.77318	0.142	0.003	2.19841e-74	Lymphocytes
Ms4a6b	1.60691e-78	0.612924	1.84582	0.142	0.003	2.81595e-74	Lymphocytes
Sema4a	2.02654e-77	0.91309	2.49201	0.283	0.017	3.55131e-73	Lymphocytes
Sp110	6.83147e-77	1.11475	3.04881	0.368	0.031	1.19715e-72	Lymphocytes
Fgl2	2.36296e-75	1.63523	5.13066	0.519	0.066	4.14085e-71	Lymphocytes
Sh3bgrl3	2.72289e-72	1.69865	5.46655	0.689	0.131	4.7716e-68	Lymphocytes
B2m	5.30739e-72	2.22199	9.22571	0.962	0.39	9.30067e-68	Lymphocytes
Rassf5	9.56371e-72	0.644485	1.90501	0.179	0.007	1.67594e-67	Lymphocytes
Apbb1ip	1.64641e-71	1.02879	2.79768	0.349	0.029	2.88517e-67	Lymphocytes
Serpina3g	2.46301e-71	0.599454	1.82112	0.123	0.003	4.31618e-67	Lymphocytes
Inpp4b	3.25511e-70	0.950898	2.58803	0.321	0.025	5.70425e-66	Lymphocytes
Fam105a	6.82394e-69	0.686935	1.98761	0.16	0.006	1.19583e-64	Lymphocytes
Mbp	6.36522e-68	0.691384	1.99648	0.189	0.008	1.11544e-63	Lymphocytes
Myo1f	4.37478e-67	0.426306	1.53159	0.104	0.002	7.66636e-63	Lymphocytes
Dock2	1.68345e-66	0.655872	1.92682	0.17	0.007	2.95008e-62	Lymphocytes
Nlrc3	1.86084e-66	0.493427	1.63792	0.132	0.004	3.26094e-62	Lymphocytes
Cyth4	1.44191e-64	0.44877	1.56638	0.151	0.005	2.5268e-60	Lymphocytes
Slamf7	9.75451e-63	0.479825	1.61579	0.113	0.003	1.70938e-58	Lymphocytes
H2-Q6	2.05176e-62	0.998897	2.71528	0.283	0.022	3.59551e-58	Lymphocytes
Gpsm3	2.44896e-62	0.697975	2.00968	0.236	0.015	4.29157e-58	Lymphocytes
Socs1	1.76951e-60	1.14665	3.14763	0.358	0.037	3.10089e-56	Lymphocytes
Gimap9	2.26071e-60	0.859648	2.36233	0.292	0.024	3.96167e-56	Lymphocytes
Psmb8	5.17541e-60	1.54708	4.69772	0.717	0.166	9.06938e-56	Lymphocytes
Arrb2	3.44789e-59	1.11955	3.06348	0.358	0.038	6.04208e-55	Lymphocytes
Sec11c	8.4558e-59	1.33035	3.78235	0.557	0.095	1.4818e-54	Lymphocytes
Lat2	1.3641e-58	0.636565	1.88998	0.113	0.003	2.39045e-54	Lymphocytes
Ctla2a	3.16395e-57	1.20604	3.34022	0.415	0.051	5.5445e-53	Lymphocytes
Pim1	6.17212e-57	0.985512	2.67918	0.302	0.028	1.0816e-52	Lymphocytes
Tmsb4x	3.53371e-56	1.39037	4.01634	1	0.771	6.19247e-52	Lymphocytes
Pik3cd	8.99094e-55	0.585868	1.79655	0.113	0.003	1.57557e-50	Lymphocytes
Gimap6	9.50021e-54	1.00135	2.72195	0.302	0.029	1.66482e-49	Lymphocytes
Tmem154	3.3931e-53	0.537112	1.71106	0.113	0.004	5.94607e-49	Lymphocytes
Ctla2b	1.1398e-52	0.665652	1.94576	0.198	0.013	1.99739e-48	Lymphocytes
Shisa5	1.28854e-52	1.31044	3.70782	0.538	0.099	2.25803e-48	Lymphocytes
Grap	9.85686e-51	0.811035	2.25024	0.226	0.017	1.72732e-46	Lymphocytes
Klhl6	2.04316e-49	0.661665	1.93802	0.132	0.006	3.58043e-45	Lymphocytes
Il16	2.13469e-49	0.648754	1.91316	0.151	0.008	3.74083e-45	Lymphocytes
Cotl1	5.63557e-49	1.43822	4.21319	0.632	0.153	9.87577e-45	Lymphocytes
Ppp1r18	6.49554e-49	0.802333	2.23074	0.264	0.025	1.13828e-44	Lymphocytes
Efhd2	8.89747e-49	0.821157	2.27313	0.255	0.023	1.55919e-44	Lymphocytes
Gbp4	1.90471e-47	0.764438	2.14779	0.217	0.017	3.33782e-43	Lymphocytes
Ablim1	2.60508e-47	1.19136	3.29155	0.434	0.069	4.56514e-43	Lymphocytes
Arhgap4	6.55735e-46	0.512447	1.66937	0.113	0.004	1.14911e-41	Lymphocytes
Arhgap25	8.79336e-46	0.411865	1.50963	0.113	0.004	1.54095e-41	Lymphocytes
Cish	3.48019e-44	1.07699	2.93582	0.33	0.044	6.09869e-40	Lymphocytes
Dennd1c	2.19948e-43	0.479324	1.61498	0.123	0.006	3.85437e-39	Lymphocytes
Limd2	2.31628e-43	1.2202	3.38787	0.425	0.073	4.05904e-39	Lymphocytes
Fli1	5.90625e-43	0.72769	2.07029	0.236	0.022	1.03501e-38	Lymphocytes
Ets1	2.47328e-42	1.02309	2.78177	0.387	0.059	4.33417e-38	Lymphocytes
Esyt1	3.96988e-42	0.918472	2.50546	0.349	0.049	6.95682e-38	Lymphocytes
Cyfip2	5.63369e-42	0.635872	1.88867	0.198	0.016	9.87248e-38	Lymphocytes
Stk10	1.17654e-41	0.776318	2.17345	0.217	0.02	2.06177e-37	Lymphocytes
Stk17b	1.60898e-41	0.985784	2.67991	0.321	0.043	2.81957e-37	Lymphocytes
Actb	6.53018e-39	0.929292	2.53272	1	0.984	1.14435e-34	Lymphocytes
Dock8	1.98457e-38	0.46767	1.59627	0.113	0.005	3.47776e-34	Lymphocytes
Lgals3	2.53578e-38	1.41559	4.11891	0.406	0.076	4.4437e-34	Lymphocytes
Ifi47	1.56932e-37	0.798764	2.22279	0.236	0.026	2.75008e-33	Lymphocytes
AB124611	1.62611e-36	0.435688	1.54603	0.104	0.005	2.8496e-32	Lymphocytes
Ly6e	5.67567e-35	1.15738	3.18157	0.736	0.262	9.94605e-31	Lymphocytes
Mob3a	3.94122e-34	0.767126	2.15357	0.217	0.024	6.9066e-30	Lymphocytes
Kif21b	7.63033e-34	0.505014	1.65701	0.104	0.005	1.33714e-29	Lymphocytes
Dock10	9.12637e-34	0.415974	1.51585	0.132	0.009	1.59931e-29	Lymphocytes
Pim2	1.18494e-33	0.753497	2.12442	0.132	0.009	2.07649e-29	Lymphocytes
Hsd11b1	2.31874e-33	0.466606	1.59457	0.132	0.009	4.06336e-29	Lymphocytes
Gimap8	2.67161e-33	0.556322	1.74425	0.16	0.013	4.68172e-29	Lymphocytes
Actr3	9.57991e-33	1.20692	3.34316	0.67	0.249	1.67878e-28	Lymphocytes
H2-Q10	1.47236e-32	0.547336	1.72864	0.151	0.012	2.58015e-28	Lymphocytes
Ikzf3	6.67499e-32	0.772623	2.16544	0.217	0.026	1.16972e-27	Lymphocytes
Fam49b	4.33282e-31	0.78268	2.18733	0.302	0.049	7.59283e-27	Lymphocytes
Msn	4.78488e-31	1.0299	2.8008	0.585	0.168	8.38502e-27	Lymphocytes
Xlr3b	1.04773e-30	0.589758	1.80355	0.132	0.01	1.83604e-26	Lymphocytes
Lrrc58	4.48161e-30	0.85504	2.35147	0.981	0.921	7.85357e-26	Lymphocytes
H2-T23	1.09831e-29	0.861899	2.36765	0.311	0.054	1.92468e-25	Lymphocytes
Samhd1	2.2552e-29	1.19382	3.29965	0.368	0.077	3.952e-25	Lymphocytes
Tagln2	2.54883e-29	1.03143	2.80509	0.585	0.186	4.46657e-25	Lymphocytes
Serpinb1a	2.80796e-29	1.02776	2.7948	0.321	0.059	4.92067e-25	Lymphocytes
Pla2g16	4.78697e-29	0.627037	1.87206	0.226	0.03	8.38869e-25	Lymphocytes
Tpm3	5.55323e-29	0.917076	2.50196	0.868	0.487	9.73148e-25	Lymphocytes
Leprotl1	8.15913e-29	0.932044	2.53969	0.453	0.113	1.42981e-24	Lymphocytes
Rora	2.80326e-28	1.15368	3.16982	0.415	0.101	4.91243e-24	Lymphocytes
Rps6ka1	2.81473e-28	0.624674	1.86764	0.217	0.029	4.93254e-24	Lymphocytes
Psmb9	3.3465e-28	0.912979	2.49173	0.292	0.051	5.8644e-24	Lymphocytes
Mfng	1.08484e-27	0.535344	1.70803	0.123	0.009	1.90108e-23	Lymphocytes
Plek	1.13065e-27	0.421024	1.52352	0.113	0.008	1.98134e-23	Lymphocytes
Glipr1	1.68098e-27	0.471804	1.60288	0.142	0.013	2.94575e-23	Lymphocytes
Neb	1.85037e-27	0.564517	1.7586	0.113	0.008	3.24259e-23	Lymphocytes
Cd97	2.48117e-27	0.5557	1.74316	0.16	0.016	4.348e-23	Lymphocytes
Ostf1	2.80779e-27	0.8252	2.28234	0.349	0.072	4.92038e-23	Lymphocytes
Ifngr1	3.60818e-27	1.26193	3.53223	0.387	0.092	6.32298e-23	Lymphocytes
Ly6a	7.1615e-27	1.14428	3.14018	0.217	0.031	1.25498e-22	Lymphocytes
Srgn	1.11059e-26	1.03975	2.82852	0.623	0.207	1.9462e-22	Lymphocytes
Fam129a	1.41504e-26	0.68326	1.98032	0.189	0.023	2.47971e-22	Lymphocytes
F2r	1.67565e-26	0.903571	2.4684	0.349	0.073	2.9364e-22	Lymphocytes
Batf	2.63955e-26	0.490517	1.63316	0.123	0.01	4.62555e-22	Lymphocytes
Trim30a	2.72279e-26	0.697369	2.00846	0.142	0.013	4.77141e-22	Lymphocytes
Tgtp2	3.75656e-26	1.15335	3.16879	0.245	0.04	6.583e-22	Lymphocytes
Gimap5	6.84221e-26	0.505658	1.65808	0.179	0.021	1.19903e-21	Lymphocytes
Smpd5	7.03739e-26	0.353061	1.42342	0.104	0.007	1.23323e-21	Lymphocytes
Tmsb10	8.04176e-26	0.739977	2.09589	0.962	0.819	1.40924e-21	Lymphocytes
Arpc2	1.4472e-25	1.04234	2.83583	0.821	0.513	2.53608e-21	Lymphocytes
Coro2a	1.95299e-25	1.02456	2.78587	0.33	0.071	3.42243e-21	Lymphocytes
Def6	2.81691e-25	0.502696	1.65317	0.142	0.014	4.93636e-21	Lymphocytes
Arpc5	5.37327e-25	1.00545	2.73314	0.717	0.345	9.41612e-21	Lymphocytes
Runx1	6.2775e-25	0.418395	1.51952	0.123	0.011	1.10007e-20	Lymphocytes
Nabp1	7.05586e-25	0.475585	1.60896	0.132	0.012	1.23647e-20	Lymphocytes
Ramp1	1.25964e-24	1.08674	2.96458	0.443	0.126	2.2074e-20	Lymphocytes
Tpm3-rs7	1.89959e-24	0.871263	2.38993	0.849	0.529	3.32884e-20	Lymphocytes
H2-M3	2.21831e-24	0.444864	1.56028	0.151	0.016	3.88737e-20	Lymphocytes
Ada	5.14931e-24	0.599851	1.82185	0.189	0.026	9.02364e-20	Lymphocytes
Acot7	1.59168e-23	0.610237	1.84087	0.208	0.031	2.78926e-19	Lymphocytes
Sdf2l1	6.48648e-23	0.388486	1.47475	0.142	0.015	1.13669e-18	Lymphocytes
Prex1	9.49963e-23	0.511063	1.66706	0.123	0.012	1.66471e-18	Lymphocytes
Gbp10	1.32732e-22	0.663991	1.94253	0.151	0.018	2.32599e-18	Lymphocytes
Tgtp1	2.02448e-22	1.14171	3.13214	0.226	0.039	3.5477e-18	Lymphocytes
Lfng	5.31817e-22	0.479063	1.61456	0.142	0.016	9.31957e-18	Lymphocytes
Fam65b	9.65896e-22	0.648527	1.91272	0.123	0.012	1.69264e-17	Lymphocytes
Csk	1.49581e-21	0.59331	1.80997	0.198	0.031	2.62126e-17	Lymphocytes
Stat1	2.17923e-21	0.956577	2.60277	0.349	0.089	3.81889e-17	Lymphocytes
A630001G21Rik	5.39997e-21	0.539173	1.71459	0.132	0.015	9.46291e-17	Lymphocytes
Clic1	1.60747e-20	0.815606	2.26054	0.604	0.247	2.81693e-16	Lymphocytes
Gbp8	1.76408e-20	0.614327	1.84841	0.132	0.015	3.09137e-16	Lymphocytes
Ptpn22	1.97846e-20	0.547219	1.72844	0.208	0.035	3.46705e-16	Lymphocytes
Sema4d	2.65251e-20	0.409916	1.50669	0.132	0.015	4.64827e-16	Lymphocytes
Lbr	3.37014e-20	0.850597	2.34104	0.434	0.134	5.90584e-16	Lymphocytes
Cd47	3.89365e-20	0.937627	2.55391	0.557	0.222	6.82323e-16	Lymphocytes
Fam107b	6.53859e-20	0.786805	2.19637	0.358	0.097	1.14582e-15	Lymphocytes
Mbnl1	6.99731e-20	1.02703	2.79277	0.585	0.254	1.22621e-15	Lymphocytes
Arpc1b	9.39662e-20	0.933256	2.54277	0.585	0.255	1.64666e-15	Lymphocytes
Pfn1	1.02189e-19	0.978173	2.65959	0.726	0.447	1.79075e-15	Lymphocytes
H2-Q1	2.39399e-19	0.463229	1.5892	0.123	0.014	4.19523e-15	Lymphocytes
Id2	3.04441e-19	1.03874	2.82565	0.745	0.397	5.33503e-15	Lymphocytes
Actr2	3.22454e-19	0.78074	2.18309	0.472	0.159	5.65068e-15	Lymphocytes
Gbp6	4.17547e-19	0.904707	2.47121	0.189	0.032	7.31709e-15	Lymphocytes
Psmb10	5.37835e-19	0.955091	2.59891	0.34	0.092	9.42501e-15	Lymphocytes
Nfkb1	6.07108e-19	0.685449	1.98466	0.236	0.047	1.0639e-14	Lymphocytes
Ugcg	6.88988e-19	0.533987	1.70572	0.179	0.029	1.20738e-14	Lymphocytes
Sept6	1.638e-18	0.855632	2.35286	0.274	0.064	2.87043e-14	Lymphocytes
Ubash3b	6.40088e-18	0.825123	2.28216	0.255	0.058	1.12169e-13	Lymphocytes
Rps11	8.38589e-18	0.571957	1.77173	0.943	0.852	1.46954e-13	Lymphocytes
Crlf3	2.19904e-17	0.701902	2.01759	0.264	0.062	3.85361e-13	Lymphocytes
Calm1	2.69124e-17	0.674262	1.96258	0.915	0.775	4.71613e-13	Lymphocytes
Ripk3	4.56442e-17	0.433656	1.54289	0.123	0.016	7.99869e-13	Lymphocytes
Psme1	5.20693e-17	0.913373	2.49272	0.623	0.298	9.12462e-13	Lymphocytes
S100a13	1.29863e-16	0.699816	2.01338	0.302	0.079	2.27572e-12	Lymphocytes
Rcsd1	1.3726e-16	0.564987	1.75943	0.189	0.035	2.40534e-12	Lymphocytes
2310001H17Rik	1.7616e-16	0.491608	1.63494	0.113	0.014	3.08703e-12	Lymphocytes
AI467606	1.77584e-16	0.341624	1.40723	0.104	0.012	3.11198e-12	Lymphocytes
Gmip	2.24287e-16	0.552163	1.73701	0.151	0.024	3.9304e-12	Lymphocytes
Sh3kbp1	2.98405e-16	0.73059	2.07631	0.302	0.082	5.22925e-12	Lymphocytes
Slc25a5	3.42752e-16	0.818322	2.26669	0.764	0.547	6.00638e-12	Lymphocytes
Irf8	4.86417e-16	0.45937	1.58308	0.104	0.012	8.52397e-12	Lymphocytes
Spcs3	5.6829e-16	0.742089	2.10032	0.349	0.109	9.95871e-12	Lymphocytes
Pole4	6.41409e-16	0.870536	2.38819	0.358	0.117	1.12401e-11	Lymphocytes
Adcy7	8.97101e-16	0.626542	1.87113	0.132	0.019	1.57208e-11	Lymphocytes
Cdk2ap2	1.08696e-15	0.83364	2.30168	0.302	0.086	1.90478e-11	Lymphocytes
H2-Q4	1.0921e-15	0.696498	2.00671	0.198	0.041	1.9138e-11	Lymphocytes
Arhgef6	1.12759e-15	0.505148	1.65723	0.16	0.028	1.97599e-11	Lymphocytes
Cnot6l	1.20786e-15	0.734726	2.08491	0.349	0.109	2.11665e-11	Lymphocytes
Rab27b	1.57328e-15	0.467443	1.59591	0.104	0.013	2.75702e-11	Lymphocytes
Gm8909	1.6254e-15	0.379674	1.46181	0.113	0.015	2.84835e-11	Lymphocytes
Dbnl	1.89792e-15	0.733445	2.08224	0.33	0.1	3.32591e-11	Lymphocytes
Bcl2	1.94941e-15	0.744824	2.10607	0.283	0.076	3.41615e-11	Lymphocytes
Lpar6	2.30184e-15	0.724633	2.06397	0.292	0.083	4.03374e-11	Lymphocytes
Mdfic	3.28129e-15	0.776572	2.17401	0.189	0.038	5.75013e-11	Lymphocytes
Dennd2d	4.32509e-15	0.559768	1.75027	0.179	0.035	7.57929e-11	Lymphocytes
Asf1b	6.69628e-15	0.301326	1.35165	0.104	0.013	1.17346e-10	Lymphocytes
Wdr1	7.19728e-15	0.728027	2.07099	0.406	0.146	1.26125e-10	Lymphocytes
Ahcyl2	1.24256e-14	0.481292	1.61816	0.123	0.018	2.17746e-10	Lymphocytes
Evl	2.08344e-14	0.563505	1.75682	0.217	0.05	3.65102e-10	Lymphocytes
Ero1l	2.81315e-14	0.430586	1.53816	0.16	0.03	4.92976e-10	Lymphocytes
Kif23	3.76711e-14	0.633003	1.88326	0.226	0.055	6.60149e-10	Lymphocytes
Rbl2	4.46739e-14	0.601161	1.82424	0.217	0.052	7.82865e-10	Lymphocytes
Arpc3	5.74075e-14	0.616861	1.8531	0.349	0.115	1.00601e-09	Lymphocytes
Junb	7.60868e-14	0.611475	1.84315	0.198	0.045	1.33334e-09	Lymphocytes
Emb	8.2687e-14	0.911126	2.48712	0.274	0.082	1.44901e-09	Lymphocytes
H2-T22	1.16206e-13	0.595501	1.81394	0.236	0.061	2.0364e-09	Lymphocytes
Pitpnm1	1.36427e-13	0.370631	1.44865	0.113	0.017	2.39074e-09	Lymphocytes
Hn1	2.04369e-13	0.70981	2.03361	0.34	0.115	3.58136e-09	Lymphocytes
Cdc42se2	2.43821e-13	0.685076	1.98392	0.302	0.095	4.27271e-09	Lymphocytes
Sp140	2.83642e-13	0.714268	2.04269	0.142	0.025	4.97054e-09	Lymphocytes
Tecpr1	3.05405e-13	0.499782	1.64836	0.198	0.046	5.35191e-09	Lymphocytes
Rgs10	3.29141e-13	0.646721	1.90927	0.142	0.025	5.76787e-09	Lymphocytes
Socs2	4.64287e-13	0.736092	2.08776	0.349	0.123	8.13616e-09	Lymphocytes
Il18r1	5.97425e-13	0.828112	2.28899	0.17	0.036	1.04693e-08	Lymphocytes
Zcchc10	6.76944e-13	0.618578	1.85629	0.217	0.055	1.18628e-08	Lymphocytes
Ppia	7.07938e-13	0.524559	1.68971	0.925	0.816	1.24059e-08	Lymphocytes
Hopx	8.37276e-13	0.658555	1.932	0.208	0.051	1.46724e-08	Lymphocytes
Tmem176a	9.02378e-13	0.789529	2.20236	0.283	0.091	1.58133e-08	Lymphocytes
Arhgef1	9.09358e-13	0.551423	1.73572	0.264	0.076	1.59356e-08	Lymphocytes
Ddx39	1.62134e-12	0.614186	1.84815	0.283	0.088	2.84123e-08	Lymphocytes
Elf1	1.90341e-12	0.730214	2.07552	0.349	0.127	3.33554e-08	Lymphocytes
Tspo	2.13859e-12	0.730016	2.07511	0.434	0.183	3.74766e-08	Lymphocytes
Jak1	2.31802e-12	0.679438	1.97277	0.557	0.274	4.06211e-08	Lymphocytes
Fam111a	2.4483e-12	0.515928	1.67519	0.255	0.072	4.2904e-08	Lymphocytes
Gm9847	2.52167e-12	0.565381	1.76012	0.208	0.053	4.41898e-08	Lymphocytes
Cap1	2.88854e-12	0.735351	2.08621	0.5	0.245	5.06188e-08	Lymphocytes
Rpl13a	2.91986e-12	0.391257	1.47884	0.972	0.925	5.11675e-08	Lymphocytes
Cib1	3.29093e-12	0.498963	1.64701	0.198	0.049	5.76703e-08	Lymphocytes
Crip1	4.14013e-12	0.430163	1.53751	0.557	0.261	7.25517e-08	Lymphocytes
Mki67	4.5282e-12	0.621968	1.86259	0.368	0.132	7.93521e-08	Lymphocytes
Rab27a	5.21745e-12	0.372822	1.45183	0.104	0.016	9.14306e-08	Lymphocytes
Sept11	5.90095e-12	0.625364	1.86893	0.481	0.216	1.03408e-07	Lymphocytes
Slbp	5.99895e-12	0.654805	1.92477	0.387	0.153	1.05126e-07	Lymphocytes
Pfkp	6.97215e-12	0.360748	1.4344	0.113	0.019	1.2218e-07	Lymphocytes
Nr3c1	7.77358e-12	0.63952	1.89557	0.425	0.176	1.36224e-07	Lymphocytes
Tmc6	7.95043e-12	0.422603	1.52593	0.104	0.016	1.39323e-07	Lymphocytes
Psme2b	9.55072e-12	0.770109	2.16	0.575	0.325	1.67367e-07	Lymphocytes
Sgol1	1.20334e-11	0.40125	1.49369	0.142	0.028	2.10873e-07	Lymphocytes
Stk4	1.5037e-11	0.528561	1.69649	0.245	0.072	2.63508e-07	Lymphocytes
Sept9	1.5181e-11	0.614944	1.84955	0.311	0.109	2.66032e-07	Lymphocytes
Lrrfip1	2.10918e-11	0.709749	2.03348	0.377	0.152	3.69612e-07	Lymphocytes
Ptk2b	2.45822e-11	0.432268	1.54075	0.113	0.02	4.30778e-07	Lymphocytes
Sipa1	2.49343e-11	0.528239	1.69594	0.179	0.043	4.36948e-07	Lymphocytes
Sp100	2.67453e-11	0.614568	1.84886	0.217	0.061	4.68685e-07	Lymphocytes
Ly6c2	2.91376e-11	0.876846	2.40331	0.104	0.017	5.10607e-07	Lymphocytes
Gm10123	2.99907e-11	0.490113	1.6325	0.934	0.831	5.25556e-07	Lymphocytes
Fam134b	5.60316e-11	0.405158	1.49954	0.123	0.023	9.81898e-07	Lymphocytes
Psen2	5.8414e-11	0.519355	1.68094	0.151	0.034	1.02365e-06	Lymphocytes
Rrm2	6.47961e-11	0.535061	1.70755	0.17	0.041	1.13549e-06	Lymphocytes
Rab8b	6.71205e-11	0.429283	1.53616	0.179	0.044	1.17622e-06	Lymphocytes
Faah	7.86254e-11	0.55385	1.73994	0.142	0.031	1.37783e-06	Lymphocytes
Wipf1	8.12849e-11	0.506016	1.65867	0.179	0.045	1.42444e-06	Lymphocytes
Arl6ip1	8.91602e-11	0.891041	2.43767	0.538	0.306	1.56244e-06	Lymphocytes
Pycard	9.09262e-11	0.609659	1.8398	0.292	0.103	1.59339e-06	Lymphocytes
Samd9l	1.03432e-10	0.800917	2.22758	0.245	0.078	1.81255e-06	Lymphocytes
Cfl1	1.56039e-10	0.642829	1.90185	0.745	0.557	2.73443e-06	Lymphocytes
Gmnn	2.00592e-10	0.459001	1.58249	0.189	0.051	3.51518e-06	Lymphocytes
S100a10	2.467e-10	0.74646	2.10952	0.547	0.308	4.32317e-06	Lymphocytes
Rbm3	2.80345e-10	0.613972	1.84776	0.642	0.428	4.91277e-06	Lymphocytes
Igtp	2.82676e-10	0.41315	1.51157	0.142	0.031	4.95362e-06	Lymphocytes
Birc5	5.84468e-10	0.581252	1.78828	0.236	0.075	1.02422e-05	Lymphocytes
Acsl5	5.87228e-10	0.549915	1.73311	0.198	0.057	1.02906e-05	Lymphocytes
Ccnd3	7.06592e-10	0.66214	1.93894	0.415	0.193	1.23823e-05	Lymphocytes
Hist1h2af	7.49073e-10	0.802774	2.23172	0.283	0.101	1.31268e-05	Lymphocytes
Celf2	9.88828e-10	0.61098	1.84224	0.368	0.16	1.73282e-05	Lymphocytes
Knstrn	1.02556e-09	0.431565	1.53967	0.189	0.052	1.79718e-05	Lymphocytes
Cmpk1	1.23094e-09	0.498427	1.64613	0.311	0.12	2.15709e-05	Lymphocytes
Pdcd6ip	1.39746e-09	0.528721	1.69676	0.321	0.124	2.4489e-05	Lymphocytes
Hmgb2	1.50493e-09	1.08961	2.97313	0.566	0.374	2.63724e-05	Lymphocytes
AI413582	1.83878e-09	0.434096	1.54357	0.104	0.02	3.22228e-05	Lymphocytes
Tap1	1.84749e-09	0.508524	1.66283	0.17	0.046	3.23754e-05	Lymphocytes
Arpc4	1.85481e-09	0.601433	1.82473	0.311	0.123	3.25037e-05	Lymphocytes
Itga4	2.38137e-09	0.445312	1.56098	0.142	0.034	4.17311e-05	Lymphocytes
Ccnb1	2.70582e-09	0.256392	1.29226	0.123	0.026	4.74167e-05	Lymphocytes
Thy1	2.83316e-09	0.58	1.78604	0.33	0.131	4.96483e-05	Lymphocytes
Ttpal	2.84217e-09	0.343146	1.40937	0.113	0.023	4.98063e-05	Lymphocytes
Dnajc3	2.97009e-09	0.564582	1.75871	0.349	0.149	5.20479e-05	Lymphocytes
Sp4	3.97665e-09	0.453792	1.57427	0.142	0.035	6.96868e-05	Lymphocytes
Jakmip1	4.55086e-09	0.391371	1.47901	0.151	0.039	7.97494e-05	Lymphocytes
Rnf166	4.74403e-09	0.552388	1.7374	0.198	0.061	8.31345e-05	Lymphocytes
Tpx2	5.00979e-09	0.370349	1.44824	0.198	0.059	8.77915e-05	Lymphocytes
Capzb	5.42366e-09	0.603007	1.82761	0.642	0.425	9.50443e-05	Lymphocytes
Hist2h2ab	6.23404e-09	0.371763	1.45029	0.132	0.031	0.000109245	Lymphocytes
Fignl1	8.08869e-09	0.290324	1.33686	0.142	0.035	0.000141746	Lymphocytes
Gbp9	1.01241e-08	0.636761	1.89035	0.151	0.04	0.000177415	Lymphocytes
Fyb	1.04986e-08	0.737167	2.09001	0.33	0.146	0.000183978	Lymphocytes
Cep110	1.05587e-08	0.595359	1.81368	0.33	0.14	0.000185031	Lymphocytes
Ucp2	1.10089e-08	0.567318	1.76353	0.208	0.068	0.00019292	Lymphocytes
Dtnbp1	1.11062e-08	0.511766	1.66824	0.16	0.044	0.000194625	Lymphocytes
Cdc20	1.34357e-08	0.398116	1.48902	0.179	0.052	0.000235447	Lymphocytes
Psme2	1.34904e-08	0.608337	1.83737	0.453	0.236	0.000236406	Lymphocytes
Bhlhe40	1.37383e-08	0.423968	1.52801	0.132	0.033	0.000240751	Lymphocytes
Rnaset2b	1.40946e-08	0.562876	1.75572	0.396	0.187	0.000246994	Lymphocytes
Baz1a	1.41431e-08	0.405224	1.49964	0.16	0.044	0.000247844	Lymphocytes
D17H6S56E-5	1.43502e-08	0.604192	1.82977	0.208	0.069	0.000251473	Lymphocytes
Dgka	1.61849e-08	0.572864	1.77334	0.113	0.025	0.000283625	Lymphocytes
Rpl27	1.65147e-08	0.416257	1.51628	0.877	0.786	0.000289404	Lymphocytes
Pabpc1	1.67808e-08	0.366871	1.44321	0.934	0.904	0.000294066	Lymphocytes
Itm2b	1.95879e-08	0.552745	1.73802	0.84	0.695	0.000343257	Lymphocytes
Cep55	2.06032e-08	0.300085	1.34997	0.123	0.029	0.000361051	Lymphocytes
Dhx8	2.09719e-08	0.439228	1.55151	0.179	0.054	0.000367511	Lymphocytes
Pgk1	2.4062e-08	0.59591	1.81468	0.34	0.156	0.000421662	Lymphocytes
9930111J21Rik2	2.7753e-08	0.522474	1.68619	0.132	0.034	0.000486343	Lymphocytes
Rpl19	3.26053e-08	0.327841	1.38797	0.943	0.871	0.000571375	Lymphocytes
Slc20a1	3.39142e-08	0.287301	1.33283	0.123	0.029	0.000594313	Lymphocytes
Gm5506	3.66758e-08	0.631975	1.88132	0.443	0.24	0.000642708	Lymphocytes
Capza1	3.9313e-08	0.454063	1.5747	0.274	0.108	0.000688921	Lymphocytes
Med11	4.46834e-08	0.424883	1.52941	0.151	0.043	0.000783031	Lymphocytes
Pkm	4.47213e-08	0.527046	1.69392	0.575	0.357	0.000783695	Lymphocytes
Rps29	4.52307e-08	0.31216	1.36637	0.981	0.946	0.000792623	Lymphocytes
Ppp1ca	4.5334e-08	0.600978	1.8239	0.538	0.328	0.000794433	Lymphocytes
Acp5	4.84473e-08	0.301005	1.35122	0.104	0.023	0.00084899	Lymphocytes
Prr13	5.26225e-08	0.532738	1.70359	0.179	0.057	0.000922157	Lymphocytes
Irf1	6.22771e-08	0.471697	1.60271	0.198	0.067	0.00109134	Lymphocytes
Rapgef6	6.30823e-08	0.603863	1.82917	0.274	0.111	0.00110545	Lymphocytes
Blm	6.36707e-08	0.288649	1.33462	0.123	0.03	0.00111577	Lymphocytes
Pmf1	6.49994e-08	0.269321	1.30907	0.179	0.055	0.00113905	Lymphocytes
Hist2h2aa2	6.72537e-08	0.492592	1.63655	0.226	0.081	0.00117855	Lymphocytes
Tmem64	7.30847e-08	0.748959	2.1148	0.321	0.148	0.00128074	Lymphocytes
Incenp	8.28933e-08	0.485731	1.62536	0.255	0.097	0.00145262	Lymphocytes
Plxdc2	8.40975e-08	0.607808	1.8364	0.17	0.054	0.00147372	Lymphocytes
Taldo1	9.15318e-08	0.606013	1.83311	0.368	0.185	0.001604	Lymphocytes
Osbpl3	9.20021e-08	0.453997	1.57459	0.17	0.052	0.00161224	Lymphocytes
Rps10-ps1	9.76525e-08	0.296215	1.34476	0.962	0.889	0.00171126	Lymphocytes
Lgals9	1.02288e-07	0.511488	1.66777	0.255	0.1	0.00179249	Lymphocytes
Rnaset2a	1.04892e-07	0.536114	1.70935	0.396	0.197	0.00183812	Lymphocytes
Gltp	1.06176e-07	0.38161	1.46464	0.189	0.061	0.00186062	Lymphocytes
Cenpa	1.1237e-07	0.393226	1.48175	0.17	0.051	0.00196916	Lymphocytes
Ldha	1.22993e-07	0.629321	1.87634	0.566	0.378	0.00215534	Lymphocytes
Cd82	1.24367e-07	0.342303	1.40819	0.104	0.024	0.00217941	Lymphocytes
Tspan13	1.27768e-07	0.489752	1.63191	0.311	0.132	0.00223901	Lymphocytes
Ywhaz	1.28471e-07	0.41721	1.51772	0.67	0.438	0.00225133	Lymphocytes
Lrp10	1.38077e-07	0.521152	1.68397	0.236	0.09	0.00241966	Lymphocytes
Rpl27-ps3	1.41649e-07	0.350969	1.42044	0.925	0.846	0.00248226	Lymphocytes
Oaz1	1.52836e-07	0.427159	1.5329	0.783	0.655	0.00267829	Lymphocytes
Lmnb1	1.57648e-07	0.467906	1.59665	0.274	0.112	0.00276262	Lymphocytes
Tmem176b	1.73771e-07	0.707203	2.02831	0.377	0.195	0.00304516	Lymphocytes
Casp8	2.09679e-07	0.332773	1.39483	0.113	0.028	0.00367442	Lymphocytes
Ccnb2	2.55094e-07	0.408896	1.50516	0.179	0.058	0.00447027	Lymphocytes
Gadd45g	2.7415e-07	0.358077	1.43058	0.142	0.041	0.0048042	Lymphocytes
Tap2	2.85807e-07	0.509626	1.66467	0.189	0.065	0.00500849	Lymphocytes
Hnrnpf	2.87405e-07	0.571826	1.7715	0.509	0.322	0.00503648	Lymphocytes
Vps37b	3.46178e-07	0.575875	1.77869	0.132	0.037	0.00606643	Lymphocytes
Spcs2	4.07253e-07	0.477873	1.61264	0.491	0.284	0.00713671	Lymphocytes
D16Ertd472e	4.4203e-07	0.428829	1.53546	0.104	0.025	0.00774614	Lymphocytes
Tmem160	4.64766e-07	0.447674	1.56467	0.245	0.098	0.00814457	Lymphocytes
Cenpf	4.65962e-07	0.357329	1.42951	0.264	0.106	0.00816553	Lymphocytes
Pak2	5.05066e-07	0.530577	1.69991	0.5	0.291	0.00885077	Lymphocytes
Trim59	5.43841e-07	0.357664	1.42999	0.17	0.055	0.00953027	Lymphocytes
Hlf	5.86097e-07	0.529272	1.6977	0.189	0.066	0.0102708	Lymphocytes
Rnf114	5.92859e-07	0.495254	1.64091	0.189	0.067	0.0103893	Lymphocytes
Fam102a	6.05426e-07	0.376916	1.45778	0.113	0.03	0.0106095	Lymphocytes
Nrm	6.9975e-07	0.359593	1.43275	0.132	0.038	0.0122624	Lymphocytes
Vasp	7.11647e-07	0.508532	1.66285	0.358	0.182	0.0124709	Lymphocytes
Srpk1	7.38485e-07	0.625862	1.86986	0.33	0.161	0.0129412	Lymphocytes
2810417H13Rik	7.76457e-07	0.525377	1.6911	0.236	0.094	0.0136066	Lymphocytes
Me2	8.98156e-07	0.43251	1.54112	0.236	0.095	0.0157393	Lymphocytes
Gm11808	9.5731e-07	0.260502	1.29758	0.972	0.925	0.0167759	Lymphocytes
Gm10036	1.00199e-06	0.327084	1.38692	0.972	0.87	0.0175589	Lymphocytes
Tnfsf10	1.10115e-06	0.348741	1.41728	0.104	0.026	0.0192966	Lymphocytes
Cyth1	1.10761e-06	0.44846	1.5659	0.16	0.053	0.0194097	Lymphocytes
Prelid1	1.12311e-06	0.481165	1.61796	0.425	0.228	0.0196814	Lymphocytes
Man1a	1.23499e-06	0.522653	1.6865	0.17	0.059	0.021642	Lymphocytes
Arhgap11a	1.25379e-06	0.314958	1.3702	0.16	0.052	0.0219714	Lymphocytes
Pgk1-rs7	1.33967e-06	0.528476	1.69634	0.292	0.137	0.0234763	Lymphocytes
Cks2	1.34889e-06	0.520831	1.68343	0.226	0.091	0.023638	Lymphocytes
Sirt7	1.35613e-06	0.342844	1.40895	0.151	0.048	0.0237648	Lymphocytes
Mthfd2	1.38538e-06	0.319677	1.37668	0.123	0.035	0.0242774	Lymphocytes
Tacc3	1.38691e-06	0.298208	1.34744	0.189	0.067	0.0243043	Lymphocytes
Man2b1	1.41241e-06	0.354608	1.42562	0.113	0.031	0.0247511	Lymphocytes
Ccdc12	1.49559e-06	0.548814	1.7312	0.255	0.113	0.0262086	Lymphocytes
Gm9846	1.56723e-06	0.290892	1.33762	0.981	0.959	0.0274641	Lymphocytes
Zfp217	1.73589e-06	0.339128	1.40372	0.123	0.035	0.0304198	Lymphocytes
Bcl2l13	1.74889e-06	0.317398	1.37355	0.113	0.031	0.0306476	Lymphocytes
Stat6	1.75305e-06	0.428727	1.5353	0.16	0.055	0.0307204	Lymphocytes
Rap1b	1.95186e-06	0.364253	1.43944	0.274	0.12	0.0342044	Lymphocytes
RP23-45G16.5	2.0578e-06	0.379908	1.46215	0.16	0.053	0.036061	Lymphocytes
Ikzf2	2.11625e-06	0.584312	1.79376	0.142	0.046	0.0370851	Lymphocytes
Dnmt1	2.16725e-06	0.463152	1.58908	0.292	0.136	0.0379789	Lymphocytes
Hist1h2ah	2.34525e-06	0.788355	2.19978	0.255	0.113	0.0410982	Lymphocytes
Serbp1	2.6362e-06	0.274992	1.31652	0.934	0.859	0.0461967	Lymphocytes
Dgkd	2.73873e-06	0.465171	1.59229	0.142	0.046	0.0479935	Lymphocytes
Gm10288	2.9096e-06	0.294812	1.34287	0.972	0.906	0.0509878	Lymphocytes
Ube2c	3.02435e-06	0.643715	1.90354	0.142	0.046	0.0529987	Lymphocytes
Actg1	3.03259e-06	0.379904	1.46214	0.84	0.81	0.0531432	Lymphocytes
Serinc3	3.07699e-06	0.419301	1.5209	0.33	0.16	0.0539212	Lymphocytes
Ran	3.38536e-06	0.594881	1.81281	0.604	0.469	0.059325	Lymphocytes
Txn1	3.45714e-06	0.486978	1.62739	0.613	0.456	0.060583	Lymphocytes
Tiam1	3.46426e-06	0.356685	1.42859	0.104	0.028	0.0607077	Lymphocytes
Slc16a6	3.51198e-06	0.295991	1.34446	0.104	0.028	0.0615439	Lymphocytes
Hist1h1e	3.56198e-06	0.620875	1.86056	0.349	0.181	0.0624202	Lymphocytes
Ngly1	3.6655e-06	0.425704	1.53067	0.217	0.089	0.0642342	Lymphocytes
Cyba	4.02565e-06	0.540317	1.71655	0.34	0.179	0.0705455	Lymphocytes
Gm17087	4.03884e-06	0.578263	1.78294	0.349	0.185	0.0707766	Lymphocytes
Hist1h2ad	4.04879e-06	0.811536	2.25136	0.264	0.122	0.0709509	Lymphocytes
Smc4	4.27754e-06	0.522107	1.68557	0.453	0.275	0.0749596	Lymphocytes
H2afx	4.36569e-06	0.623655	1.86574	0.264	0.122	0.0765044	Lymphocytes
Fau	4.57727e-06	0.255237	1.29077	0.962	0.932	0.0802121	Lymphocytes
Lasp1	4.61866e-06	0.404021	1.49784	0.292	0.137	0.0809373	Lymphocytes
Cdc42	4.75856e-06	0.411392	1.50892	0.66	0.493	0.083389	Lymphocytes
Tsc22d4	4.80016e-06	0.514366	1.67258	0.415	0.243	0.084118	Lymphocytes
Fnbp1	4.86541e-06	0.386918	1.47244	0.349	0.173	0.0852614	Lymphocytes
Hist1h2ab	4.93647e-06	0.759962	2.13819	0.236	0.104	0.0865067	Lymphocytes
Cox5a	5.05569e-06	0.465015	1.59204	0.491	0.314	0.0885958	Lymphocytes
Itsn2	5.21879e-06	0.567415	1.7637	0.33	0.169	0.0914541	Lymphocytes
Cisd3	5.2658e-06	0.334827	1.3977	0.142	0.046	0.0922778	Lymphocytes
Diap1	5.55692e-06	0.422449	1.52569	0.208	0.085	0.0973794	Lymphocytes
Anp32b	5.64478e-06	0.374281	1.45395	0.708	0.589	0.0989192	Lymphocytes
Fam184b	5.85612e-06	0.530766	1.70023	0.123	0.038	0.102623	Lymphocytes
Myh9	6.19077e-06	0.550191	1.73358	0.472	0.302	0.108487	Lymphocytes
Myl12b	6.64037e-06	0.475421	1.60869	0.547	0.357	0.116366	Lymphocytes
Ccna2	6.98502e-06	0.324975	1.384	0.142	0.047	0.122405	Lymphocytes
Sfxn1	7.2979e-06	0.402795	1.496	0.321	0.16	0.127888	Lymphocytes
[truncated: 2,951 more rows]

## Sheet: Cluster_Markers_Final
gene	p_val	avg_logFC	FC	pct.1	pct.2	p_val_adj	cluster
Gpihbp1	1.29284e-249	2.1379	8.48163	0.577	0.014	2.26557e-245	Endo1
Ly6c1	6.26133e-185	2.02416	7.56974	0.648	0.027	1.09723e-180	Endo1
Pcdh17	9.36789e-167	1.86759	6.4727	0.394	0.01	1.64163e-162	Endo1
Ctla2a	1.14868e-166	2.07125	7.9347	0.803	0.048	2.01295e-162	Endo1
Ly6c2	1.85874e-163	1.48609	4.41977	0.451	0.014	3.25726e-159	Endo1
Cd93	9.85598e-157	1.97606	7.21427	0.775	0.048	1.72716e-152	Endo1
Egfl7	5.60038e-151	2.07583	7.97113	0.817	0.056	9.81411e-147	Endo1
C130074G19Rik	1.70542e-136	1.95031	7.03085	0.676	0.042	2.98858e-132	Endo1
Aplnr	5.88897e-127	1.5676	4.79512	0.465	0.02	1.03198e-122	Endo1
Kdr	8.3937e-107	1.78434	5.95565	0.62	0.046	1.47091e-102	Endo1
Afap1l1	2.03729e-106	1.6259	5.08298	0.493	0.028	3.57015e-102	Endo1
Gria2	3.49698e-105	1.13558	3.11299	0.296	0.009	6.12811e-101	Endo1
Car4	5.0347e-104	1.301	3.67296	0.211	0.004	8.8228e-100	Endo1
Procr	4.30914e-101	1.63837	5.14676	0.563	0.039	7.55133e-97	Endo1
Slc39a8	9.56238e-101	1.38188	3.98238	0.423	0.021	1.67571e-96	Endo1
Fam101b	2.99086e-97	2.1052	8.20875	0.789	0.088	5.24119e-93	Endo1
Flt1	3.53158e-97	1.41361	4.11076	0.465	0.027	6.18874e-93	Endo1
Tmem88	1.02646e-95	1.2432	3.4667	0.423	0.022	1.79877e-91	Endo1
Meox1	1.56998e-94	0.761487	2.14146	0.183	0.003	2.75124e-90	Endo1
Robo4	1.63717e-93	1.24963	3.48903	0.31	0.012	2.86897e-89	Endo1
Gimap6	8.3992e-93	1.42549	4.15988	0.465	0.029	1.47188e-88	Endo1
Plxnd1	4.36662e-92	1.50692	4.51281	0.577	0.046	7.65206e-88	Endo1
Mmrn2	3.20204e-89	1.16646	3.21059	0.366	0.018	5.61125e-85	Endo1
C430049B03Rik	6.0289e-89	1.40001	4.05524	0.38	0.02	1.0565e-84	Endo1
Fgd5	1.99435e-86	1.08813	2.96871	0.31	0.013	3.49489e-82	Endo1
Eltd1	8.69761e-85	1.04618	2.84676	0.268	0.01	1.52417e-80	Endo1
Cldn5	1.76294e-83	1.35354	3.87112	0.366	0.019	3.08938e-79	Endo1
Pecam1	3.91465e-83	1.62827	5.09504	0.493	0.036	6.86003e-79	Endo1
Rgcc	4.27871e-82	1.3487	3.8524	0.31	0.014	7.49802e-78	Endo1
Esam	1.25255e-80	1.65809	5.24928	0.549	0.048	2.19497e-76	Endo1
Grap	1.44202e-80	1.33651	3.80573	0.338	0.017	2.527e-76	Endo1
Kank3	5.7225e-69	1.255	3.50782	0.408	0.03	1.00281e-64	Endo1
Emcn	5.94572e-69	1.56141	4.76554	0.408	0.03	1.04193e-64	Endo1
Nrros	9.8727e-69	1.07389	2.92674	0.254	0.011	1.73009e-64	Endo1
Erg	2.21739e-66	1.35941	3.89388	0.324	0.019	3.88575e-62	Endo1
Cdh5	1.65145e-65	1.7114	5.53672	0.592	0.07	2.89399e-61	Endo1
Thsd1	2.05959e-65	1.05383	2.86862	0.282	0.015	3.60923e-61	Endo1
Bcl6b	1.24764e-64	1.02173	2.77798	0.211	0.008	2.18636e-60	Endo1
Rasip1	3.78981e-64	1.12419	3.07771	0.324	0.02	6.64126e-60	Endo1
Ecscr	3.52628e-62	1.34455	3.83646	0.38	0.029	6.17946e-58	Endo1
Ets1	1.11998e-61	1.45507	4.28478	0.535	0.06	1.96265e-57	Endo1
Pde2a	2.91758e-61	0.871744	2.39108	0.225	0.01	5.11276e-57	Endo1
Rasgrp3	1.59635e-60	1.22647	3.40916	0.296	0.018	2.79745e-56	Endo1
Fam43a	1.83304e-60	0.952785	2.59292	0.211	0.009	3.21223e-56	Endo1
Ushbp1	2.08373e-60	1.12043	3.06617	0.324	0.021	3.65153e-56	Endo1
Fam167b	5.90106e-60	0.873417	2.39508	0.254	0.013	1.0341e-55	Endo1
Mndal	1.45926e-59	1.25121	3.49456	0.38	0.03	2.55722e-55	Endo1
Gimap4	5.13334e-59	1.25406	3.50453	0.31	0.02	8.99567e-55	Endo1
Exoc3l	1.81929e-58	0.609279	1.8391	0.155	0.004	3.18812e-54	Endo1
Mfng	1.33879e-57	0.808982	2.24562	0.211	0.009	2.34609e-53	Endo1
Abcb1a	1.21067e-55	1.05321	2.86685	0.352	0.027	2.12157e-51	Endo1
Gpr116	1.37332e-55	1.63694	5.13942	0.563	0.074	2.4066e-51	Endo1
Eng	5.76187e-55	1.29241	3.64156	0.394	0.036	1.00971e-50	Endo1
Plvap	9.10555e-55	1.18242	3.26226	0.296	0.02	1.59566e-50	Endo1
Prcp	1.37076e-54	1.29685	3.65777	0.437	0.044	2.40213e-50	Endo1
6430548M08Rik	7.99617e-54	0.887156	2.42821	0.211	0.01	1.40125e-49	Endo1
Fli1	3.38878e-53	1.25497	3.50775	0.31	0.022	5.9385e-49	Endo1
Dusp6	2.08344e-51	1.03822	2.82417	0.366	0.033	3.65101e-47	Endo1
Grrp1	2.59638e-51	0.948076	2.58074	0.239	0.014	4.54989e-47	Endo1
Arhgef15	4.19274e-49	1.04093	2.83184	0.225	0.013	7.34735e-45	Endo1
Scarb1	1.05551e-48	1.54322	4.67965	0.479	0.061	1.84968e-44	Endo1
Ctla2b	4.94424e-47	0.892667	2.44163	0.225	0.013	8.66428e-43	Endo1
Cd34	6.58607e-46	1.68054	5.36847	0.676	0.137	1.15414e-41	Endo1
Ifi203	3.96471e-45	1.28415	3.61159	0.366	0.037	6.94775e-41	Endo1
Flt4	4.09659e-45	0.612954	1.84588	0.127	0.004	7.17887e-41	Endo1
Arap3	1.10929e-43	0.779595	2.18059	0.183	0.009	1.94392e-39	Endo1
Ptprb	4.61893e-43	1.38722	4.0037	0.366	0.038	8.09422e-39	Endo1
Nova2	5.37553e-42	0.515301	1.67414	0.113	0.003	9.42008e-38	Endo1
Scarf1	9.32707e-42	0.768633	2.15682	0.155	0.007	1.63448e-37	Endo1
Uaca	3.88689e-41	1.4163	4.12185	0.521	0.084	6.81138e-37	Endo1
Palmd	1.4704e-40	1.24169	3.46145	0.38	0.045	2.57672e-36	Endo1
Tmsb10	5.14652e-40	1.67988	5.36492	1	0.819	9.01876e-36	Endo1
She	2.5357e-38	0.983201	2.673	0.211	0.015	4.44356e-34	Endo1
Clec1a	3.88062e-38	0.539637	1.71538	0.127	0.005	6.80041e-34	Endo1
Gimap5	7.87652e-38	0.9821	2.67006	0.254	0.021	1.38028e-33	Endo1
Ramp2	1.55491e-37	1.29615	3.65519	0.521	0.09	2.72482e-33	Endo1
Rsad2	1.88811e-37	1.3126	3.71584	0.239	0.019	3.30872e-33	Endo1
Fam198b	4.40107e-36	1.00978	2.74501	0.239	0.02	7.71243e-32	Endo1
Rapgef3	1.63444e-35	0.650625	1.91674	0.169	0.01	2.86419e-31	Endo1
Cd38	3.16463e-35	0.811632	2.25158	0.183	0.012	5.5457e-31	Endo1
BC028528	4.80963e-35	1.18066	3.25652	0.38	0.051	8.4284e-31	Endo1
Eogt	1.24921e-34	1.02597	2.7898	0.282	0.029	2.18912e-30	Endo1
Jag2	1.61848e-34	0.685183	1.98413	0.141	0.007	2.83623e-30	Endo1
Pcdh12	1.60124e-33	0.540338	1.71659	0.113	0.004	2.80601e-29	Endo1
Myct1	2.29746e-33	0.790848	2.20526	0.183	0.012	4.02607e-29	Endo1
Sox18	4.29695e-33	0.676259	1.96651	0.141	0.007	7.52997e-29	Endo1
Vamp5	1.4013e-32	0.919542	2.50814	0.239	0.022	2.45564e-28	Endo1
Col4a1	1.25849e-31	1.73121	5.6475	0.775	0.274	2.20538e-27	Endo1
Scin	2.76394e-31	0.44782	1.5649	0.127	0.006	4.84353e-27	Endo1
Tie1	3.86661e-31	0.779481	2.18034	0.197	0.015	6.77585e-27	Endo1
Clec14a	1.49626e-30	1.03904	2.82651	0.31	0.038	2.62204e-26	Endo1
Arhgap18	2.01718e-30	1.15072	3.16048	0.366	0.055	3.53491e-26	Endo1
Gm26862	5.36229e-30	0.89427	2.44555	0.211	0.019	9.39688e-26	Endo1
Hhex	8.37301e-30	0.702348	2.01849	0.169	0.012	1.46729e-25	Endo1
Calcrl	5.32324e-29	1.00167	2.72282	0.31	0.041	9.32844e-25	Endo1
Notch4	6.33977e-28	0.601715	1.82525	0.113	0.006	1.11098e-23	Endo1
Dock4	1.04563e-27	0.38493	1.46951	0.113	0.006	1.83236e-23	Endo1
Phldb2	3.21175e-27	1.15396	3.17073	0.521	0.118	5.62826e-23	Endo1
Arhgap31	6.84781e-27	1.13852	3.12215	0.352	0.056	1.20001e-22	Endo1
Stab1	8.33219e-27	0.586636	1.79793	0.183	0.015	1.46013e-22	Endo1
Klhl4	1.08971e-26	0.559131	1.74915	0.141	0.009	1.9096e-22	Endo1
Nfat5	3.8718e-26	1.46249	4.3167	0.62	0.187	6.78493e-22	Endo1
Podxl	6.65799e-26	0.728417	2.0718	0.254	0.03	1.16675e-21	Endo1
Abcg2	9.09463e-26	1.19174	3.2928	0.352	0.059	1.59374e-21	Endo1
Sparc	1.74737e-25	1.02142	2.77714	0.986	0.735	3.06209e-21	Endo1
Nos3	3.31458e-25	0.590152	1.80426	0.127	0.008	5.80848e-21	Endo1
Rgl1	1.18285e-24	0.67034	1.9549	0.183	0.017	2.07282e-20	Endo1
Sgk1	7.31756e-24	0.83468	2.30408	0.211	0.023	1.28233e-19	Endo1
Smad1	8.21621e-24	1.13332	3.10596	0.465	0.108	1.43981e-19	Endo1
Igfbp7	8.66897e-24	1.13025	3.09643	0.986	0.66	1.51915e-19	Endo1
Col4a2	1.93414e-23	1.49086	4.4409	0.732	0.307	3.38939e-19	Endo1
Sh3bp5	6.81357e-23	1.18887	3.28336	0.352	0.064	1.19401e-18	Endo1
Ppp1r16b	1.01883e-22	0.54104	1.71779	0.127	0.009	1.78541e-18	Endo1
Fam171a1	1.46874e-22	1.06629	2.90459	0.352	0.066	2.57383e-18	Endo1
F730043M19Rik	2.55801e-22	0.501415	1.65106	0.113	0.007	4.48266e-18	Endo1
Nes	2.55835e-22	1.21878	3.38306	0.437	0.102	4.48326e-18	Endo1
Gvin1	2.98196e-22	0.923975	2.51928	0.225	0.028	5.22559e-18	Endo1
N4bp3	4.39632e-22	0.988268	2.68658	0.239	0.032	7.7041e-18	Endo1
Cav1	9.60002e-22	1.27441	3.57659	0.549	0.161	1.68231e-17	Endo1
Gimap1	2.21773e-21	0.744688	2.10578	0.197	0.022	3.88636e-17	Endo1
Tmem204	2.65407e-21	0.68444	1.98266	0.183	0.02	4.65099e-17	Endo1
Sept4	3.09316e-21	0.863611	2.37171	0.211	0.026	5.42045e-17	Endo1
Map4k	3.4019e-21	0.6717	1.95756	0.169	0.017	5.96149e-17	Endo1
Pcdh1	9.01059e-21	0.707268	2.02844	0.155	0.015	1.57902e-16	Endo1
Lmo2	1.14416e-20	0.67316	1.96042	0.155	0.015	2.00503e-16	Endo1
Piezo2	9.56504e-20	0.826347	2.28496	0.268	0.044	1.67618e-15	Endo1
Gm4070	1.54902e-19	0.968227	2.63327	0.211	0.028	2.7145e-15	Endo1
Nostrin	2.43636e-19	0.663726	1.94201	0.113	0.008	4.26947e-15	Endo1
Lxn	3.26069e-19	1.02996	2.80097	0.268	0.046	5.71403e-15	Endo1
Ptprm	3.53749e-19	0.834431	2.3035	0.211	0.029	6.1991e-15	Endo1
Kitl	4.03645e-19	1.08637	2.9635	0.394	0.094	7.07348e-15	Endo1
Gng11	1.30135e-18	0.946174	2.57584	0.521	0.158	2.28048e-14	Endo1
Serinc3	1.71167e-18	1.16332	3.20053	0.507	0.159	2.99953e-14	Endo1
Rapgef5	1.79499e-18	0.570151	1.76853	0.141	0.014	3.14554e-14	Endo1
Fscn1	1.95671e-18	1.06958	2.91415	0.31	0.062	3.42894e-14	Endo1
Gnai2	2.60008e-18	1.13706	3.1176	0.634	0.248	4.55637e-14	Endo1
Tpm3-rs7	2.65459e-18	0.874814	2.39843	0.887	0.53	4.6519e-14	Endo1
Rapgef4	2.77218e-18	0.664917	1.94433	0.141	0.014	4.85797e-14	Endo1
Ece1	4.18183e-18	1.0455	2.84481	0.408	0.104	7.32824e-14	Endo1
Nrp1	5.17061e-18	1.05694	2.87756	0.507	0.155	9.06099e-14	Endo1
Vsig2	6.40184e-18	0.496832	1.64351	0.113	0.009	1.12186e-13	Endo1
Tmsb4x	1.858e-17	0.764972	2.14893	0.958	0.773	3.25595e-13	Endo1
Trp53i11	2.83728e-17	0.906375	2.47533	0.211	0.032	4.97205e-13	Endo1
Efna1	3.43222e-17	0.647656	1.91106	0.197	0.028	6.01463e-13	Endo1
Tek	3.59915e-17	0.684826	1.98343	0.169	0.021	6.30716e-13	Endo1
Sh2d3c	7.09421e-17	0.585548	1.79597	0.141	0.015	1.24319e-12	Endo1
Dusp1	9.72747e-17	0.598258	1.81895	0.155	0.018	1.70464e-12	Endo1
Slfn5	1.1165e-16	0.738233	2.09224	0.169	0.021	1.95655e-12	Endo1
Elk3	1.45508e-16	0.976286	2.65458	0.338	0.078	2.54988e-12	Endo1
Prkd2	7.27926e-16	0.858375	2.35932	0.239	0.044	1.27562e-11	Endo1
Vim	9.60593e-16	1.03869	2.8255	0.803	0.458	1.68334e-11	Endo1
Epas1	1.30437e-15	0.779241	2.17982	0.211	0.034	2.28577e-11	Endo1
Dysf	1.88717e-15	0.595286	1.81355	0.113	0.011	3.30708e-11	Endo1
Zbtb46	3.62859e-15	0.44195	1.55574	0.113	0.011	6.35875e-11	Endo1
St3gal6	4.40133e-15	0.804241	2.235	0.211	0.036	7.7129e-11	Endo1
Srgap2	4.7005e-15	0.813238	2.2552	0.225	0.041	8.23716e-11	Endo1
Tcf4	5.08284e-15	0.895836	2.44938	0.789	0.455	8.90717e-11	Endo1
Ablim1	5.41237e-15	0.886833	2.42743	0.31	0.072	9.48464e-11	Endo1
Dok4	6.4897e-15	0.631543	1.88051	0.127	0.014	1.13725e-10	Endo1
Itga6	7.10583e-15	1.07621	2.93354	0.338	0.088	1.24523e-10	Endo1
Calm1	1.20724e-14	0.843554	2.32461	0.915	0.775	2.11557e-10	Endo1
Ets2	1.77909e-14	1.0001	2.71856	0.366	0.102	3.11769e-10	Endo1
Clic5	1.79211e-14	0.739073	2.09399	0.127	0.014	3.14049e-10	Endo1
Plk2	2.76986e-14	0.870484	2.38807	0.155	0.021	4.8539e-10	Endo1
Gimap8	5.01758e-14	0.431121	1.53898	0.127	0.015	8.79281e-10	Endo1
Rnf213	6.25509e-14	0.876244	2.40186	0.225	0.044	1.09614e-09	Endo1
Klf7	6.26767e-14	1.05344	2.86749	0.366	0.106	1.09835e-09	Endo1
Tnfsf10	1.13097e-13	0.753353	2.12411	0.169	0.026	1.98191e-09	Endo1
Ly6e	1.23959e-13	0.970095	2.6382	0.592	0.266	2.17226e-09	Endo1
Limch1	1.31649e-13	0.849236	2.33786	0.324	0.084	2.30702e-09	Endo1
Tm4sf1	1.53168e-13	0.747575	2.11187	0.38	0.107	2.68411e-09	Endo1
2900026A02Rik	1.56836e-13	1.05317	2.86672	0.324	0.087	2.74839e-09	Endo1
Mest	2.176e-13	1.15391	3.17055	0.465	0.171	3.81322e-09	Endo1
4931406P16Rik	2.81876e-13	1.06183	2.89166	0.282	0.069	4.93959e-09	Endo1
Net1	3.21783e-13	0.964325	2.62302	0.366	0.11	5.63892e-09	Endo1
Id3	6.8112e-13	1.01184	2.75065	0.606	0.286	1.19359e-08	Endo1
Cav2	1.00855e-12	0.771219	2.1624	0.197	0.037	1.76738e-08	Endo1
F11r	1.07679e-12	0.832898	2.29998	0.338	0.096	1.88698e-08	Endo1
Ica1	1.11344e-12	0.595392	1.81374	0.141	0.02	1.9512e-08	Endo1
Kctd12b	1.14781e-12	0.711492	2.03703	0.211	0.041	2.01142e-08	Endo1
Vwa1	1.22403e-12	0.936498	2.55103	0.225	0.047	2.14499e-08	Endo1
Fmnl3	4.80406e-12	0.712081	2.03823	0.141	0.021	8.41864e-08	Endo1
Utrn	5.69135e-12	0.973061	2.64603	0.437	0.164	9.97351e-08	Endo1
Fxyd5	5.93827e-12	0.584802	1.79464	0.155	0.025	1.04062e-07	Endo1
Marc2	7.15355e-12	0.955897	2.601	0.451	0.178	1.25359e-07	Endo1
Unc45b	1.24269e-11	0.563787	1.75731	0.113	0.014	2.17768e-07	Endo1
Snx3	1.40017e-11	0.806703	2.24051	0.549	0.254	2.45367e-07	Endo1
Tpm3	1.58985e-11	0.813034	2.25474	0.746	0.49	2.78605e-07	Endo1
S100a16	2.0943e-11	0.902932	2.46682	0.465	0.191	3.67005e-07	Endo1
Zfp521	2.15886e-11	0.590828	1.80548	0.113	0.015	3.78318e-07	Endo1
Nfib	3.36384e-11	0.760883	2.14016	0.634	0.326	5.89479e-07	Endo1
Tpm4	3.52022e-11	0.944168	2.57067	0.648	0.387	6.16883e-07	Endo1
Crip2	3.70769e-11	0.855445	2.35242	0.437	0.168	6.49735e-07	Endo1
Cyyr1	3.95355e-11	0.565561	1.76043	0.141	0.022	6.9282e-07	Endo1
Pkig	4.09384e-11	0.733995	2.08339	0.296	0.084	7.17404e-07	Endo1
Adam15	4.29751e-11	0.572761	1.77316	0.197	0.04	7.53096e-07	Endo1
Hecw2	4.76327e-11	0.340469	1.40561	0.113	0.015	8.34715e-07	Endo1
Ifi44	8.11141e-11	0.477963	1.61279	0.113	0.015	1.42144e-06	Endo1
Gimap9	9.40501e-11	0.711539	2.03712	0.155	0.027	1.64813e-06	Endo1
Lama4	9.75729e-11	0.956433	2.6024	0.366	0.127	1.70987e-06	Endo1
Gja4	1.09186e-10	0.696004	2.00572	0.127	0.019	1.91338e-06	Endo1
Sox17	1.57234e-10	0.738433	2.09265	0.479	0.188	2.75538e-06	Endo1
Lrrc8c	1.62538e-10	0.451884	1.57127	0.113	0.015	2.84831e-06	Endo1
Arhgap29	1.94403e-10	0.820338	2.27127	0.38	0.138	3.40673e-06	Endo1
Sox7	2.39576e-10	0.690115	1.99394	0.113	0.016	4.19833e-06	Endo1
Cd200	2.52176e-10	0.886035	2.42549	0.31	0.097	4.41913e-06	Endo1
Rnf144a	2.69705e-10	0.563957	1.75761	0.155	0.028	4.72631e-06	Endo1
Mafb	3.06825e-10	0.482621	1.62032	0.141	0.024	5.3768e-06	Endo1
Wdr37	3.13565e-10	0.630279	1.87814	0.183	0.039	5.49491e-06	Endo1
Sepp1	3.25442e-10	0.76962	2.15895	0.549	0.272	5.70304e-06	Endo1
Sipa1	3.39233e-10	0.681772	1.97738	0.197	0.044	5.94471e-06	Endo1
Ivns1abp	3.77e-10	1.00003	2.71837	0.479	0.228	6.60654e-06	Endo1
B2m	3.80502e-10	0.896282	2.45047	0.634	0.397	6.66792e-06	Endo1
Lef1	4.54319e-10	0.773673	2.16771	0.169	0.034	7.96149e-06	Endo1
Ehd4	4.62025e-10	0.902163	2.46493	0.296	0.09	8.09652e-06	Endo1
Pltp	7.19699e-10	0.851015	2.34202	0.296	0.09	1.2612e-05	Endo1
Gbp9	9.17539e-10	0.720579	2.05562	0.183	0.04	1.6079e-05	Endo1
Myl4	1.01808e-09	0.381198	1.46404	0.113	0.017	1.78409e-05	Endo1
Cobll1	1.10856e-09	0.628343	1.8745	0.155	0.03	1.94264e-05	Endo1
Mllt4	1.11558e-09	0.896521	2.45106	0.408	0.168	1.95494e-05	Endo1
Apln	1.15975e-09	0.573296	1.7741	0.113	0.017	2.03234e-05	Endo1
Ppm1f	1.21926e-09	0.545549	1.72556	0.141	0.025	2.13662e-05	Endo1
Bst2	2.12539e-09	0.913715	2.49357	0.296	0.097	3.72453e-05	Endo1
Gm20748	2.19237e-09	0.534967	1.70739	0.155	0.03	3.84191e-05	Endo1
Prex2	2.29754e-09	0.482531	1.62017	0.169	0.035	4.02621e-05	Endo1
Icam2	2.66268e-09	0.709314	2.0326	0.113	0.017	4.66607e-05	Endo1
9430020K01Rik	3.41198e-09	0.524778	1.69008	0.141	0.026	5.97915e-05	Endo1
Kit	4.01378e-09	0.555219	1.74232	0.113	0.018	7.03375e-05	Endo1
Plekhg1	4.0508e-09	0.45105	1.56996	0.113	0.018	7.09862e-05	Endo1
Tpst2	4.30261e-09	0.701921	2.01762	0.211	0.055	7.53989e-05	Endo1
Actr2	4.58209e-09	0.740843	2.0977	0.394	0.162	8.02966e-05	Endo1
Rad51ap1	6.39809e-09	0.518152	1.67892	0.169	0.037	0.00011212	Endo1
Dlc1	6.76336e-09	0.728348	2.07165	0.225	0.062	0.000118521	Endo1
Ly6a	7.15152e-09	0.667058	1.9485	0.155	0.032	0.000125323	Endo1
Msn	8.25307e-09	0.755118	2.12786	0.408	0.172	0.000144627	Endo1
Pik3c2b	8.72289e-09	0.546688	1.72752	0.127	0.023	0.00015286	Endo1
Tjp1	1.03977e-08	0.744769	2.10596	0.296	0.102	0.000182209	Endo1
Pik3r3	1.34187e-08	0.825324	2.28262	0.225	0.065	0.000235149	Endo1
Tspan13	1.81658e-08	0.749245	2.1154	0.352	0.133	0.000318337	Endo1
Ralb	2.34558e-08	0.866156	2.37775	0.282	0.097	0.000411039	Endo1
Ehd2	2.64292e-08	0.776713	2.17431	0.254	0.079	0.000463146	Endo1
Tril	3.25662e-08	0.685745	1.98525	0.183	0.046	0.00057069	Endo1
1810011O10Rik	3.39586e-08	0.442089	1.55595	0.113	0.02	0.00059509	Endo1
Ppap2b	3.40931e-08	0.870345	2.38773	0.577	0.337	0.000597448	Endo1
Myo10	3.5688e-08	0.856489	2.35488	0.282	0.1	0.000625397	Endo1
Mgat1	3.95579e-08	0.663937	1.94243	0.197	0.053	0.000693212	Endo1
S100a13	4.0325e-08	0.684534	1.98285	0.254	0.081	0.000706655	Endo1
Vat1	4.44727e-08	0.591523	1.80674	0.155	0.035	0.00077934	Endo1
Cd151	4.56669e-08	0.743674	2.10365	0.296	0.109	0.000800267	Endo1
Slc39a10	5.00849e-08	0.905891	2.47414	0.31	0.119	0.000877688	Endo1
Meis2	5.09451e-08	0.560342	1.75127	0.676	0.374	0.000892763	Endo1
Tspan18	5.31175e-08	0.819345	2.26901	0.338	0.128	0.00093083	Endo1
Elmo1	6.09376e-08	0.548909	1.73136	0.127	0.025	0.00106787	Endo1
Dgkz	6.31019e-08	0.508196	1.66229	0.169	0.041	0.0011058	Endo1
Myl12b	6.64102e-08	0.730928	2.07701	0.577	0.358	0.00116377	Endo1
Sparcl1	6.67552e-08	0.43536	1.54552	0.972	0.735	0.00116982	Endo1
Nrep	8.78052e-08	0.872865	2.39376	0.549	0.331	0.0015387	Endo1
Hmg20b	1.18241e-07	0.853097	2.3469	0.493	0.268	0.00207205	Endo1
Chd7	1.23559e-07	0.520424	1.68274	0.141	0.031	0.00216525	Endo1
Acvrl1	1.27348e-07	0.503086	1.65382	0.113	0.021	0.00223164	Endo1
Mpp1	1.29495e-07	0.68068	1.97522	0.239	0.077	0.00226928	Endo1
Ptp4a3	1.29897e-07	0.554291	1.74071	0.197	0.055	0.00227631	Endo1
Trim47	1.65692e-07	0.728952	2.07291	0.169	0.043	0.00290359	Endo1
Slc9a3r2	1.97621e-07	0.778685	2.17861	0.324	0.132	0.00346312	Endo1
Als2cl	1.9822e-07	0.466714	1.59475	0.113	0.022	0.00347361	Endo1
Sik3	2.14983e-07	0.505574	1.65794	0.155	0.037	0.00376736	Endo1
Pkn1	2.27833e-07	0.449297	1.56721	0.141	0.032	0.00399254	Endo1
Ralgds	2.86177e-07	0.512235	1.66902	0.113	0.022	0.00501496	Endo1
Snrk	2.96726e-07	0.745913	2.10836	0.282	0.105	0.00519982	Endo1
Adam10	3.06744e-07	0.853067	2.34683	0.366	0.164	0.00537539	Endo1
Hspg2	3.67489e-07	0.890704	2.43684	0.31	0.123	0.00643987	Endo1
Ostf1	6.30012e-07	0.728039	2.07102	0.225	0.074	0.0110403	Endo1
Adamts9	7.06986e-07	0.694875	2.00346	0.127	0.028	0.0123892	Endo1
Tmem176b	7.24289e-07	0.849935	2.33949	0.394	0.195	0.0126924	Endo1
Grb10	7.8289e-07	0.871233	2.38986	0.338	0.155	0.0137194	Endo1
Abhd17b	8.15103e-07	0.687367	1.98847	0.155	0.04	0.0142839	Endo1
Tecpr1	8.55919e-07	0.648238	1.91217	0.169	0.047	0.0149991	Endo1
Mef2c	9.37207e-07	0.60478	1.83085	0.352	0.151	0.0164236	Endo1
Prnp	9.42784e-07	0.895797	2.44929	0.366	0.176	0.0165213	Endo1
Cttnbp2nl	1.00248e-06	0.553691	1.73966	0.211	0.067	0.0175674	Endo1
Insr	1.0655e-06	0.805679	2.23822	0.169	0.048	0.0186719	Endo1
Nav1	1.15095e-06	0.635881	1.88869	0.282	0.109	0.0201693	Endo1
Bambi	1.29845e-06	0.534946	1.70736	0.225	0.076	0.0227541	Endo1
Mkl2	1.46301e-06	0.600027	1.82217	0.169	0.048	0.0256377	Endo1
Met	1.55069e-06	0.581597	1.78889	0.141	0.036	0.0271743	Endo1
Slc12a6	1.5844e-06	0.469003	1.5984	0.127	0.029	0.0277649	Endo1
Dock6	1.66172e-06	0.669193	1.95266	0.169	0.049	0.02912	Endo1
Sox4	1.84916e-06	0.701727	2.01723	0.535	0.325	0.0324047	Endo1
Snn	1.879e-06	0.586962	1.79852	0.169	0.049	0.0329276	Endo1
Entpd1	1.94009e-06	0.498517	1.64628	0.254	0.09	0.0339981	Endo1
Sptan1	2.19291e-06	0.630934	1.87937	0.31	0.133	0.0384286	Endo1
Macf1	2.28667e-06	0.718885	2.05214	0.493	0.287	0.0400715	Endo1
Atrx	2.69563e-06	0.431556	1.53965	0.831	0.713	0.0472382	Endo1
Rhoj	2.93697e-06	0.580542	1.78701	0.479	0.259	0.0514675	Endo1
Ncoa7	2.9511e-06	0.754907	2.12741	0.282	0.114	0.051715	Endo1
Marcks	3.01884e-06	0.501325	1.65091	0.704	0.536	0.0529021	Endo1
Fam212a	3.17661e-06	0.364879	1.44034	0.113	0.025	0.0556669	Endo1
Abhd17a	3.42288e-06	0.463541	1.58969	0.155	0.043	0.0599825	Endo1
Fkbp1a	3.51669e-06	0.78916	2.20155	0.535	0.354	0.0616265	Endo1
Myo18a	3.60798e-06	0.721578	2.05768	0.183	0.058	0.0632262	Endo1
Git2	3.90078e-06	0.534627	1.70681	0.169	0.05	0.0683573	Endo1
Dock9	3.9074e-06	0.660016	1.93482	0.211	0.074	0.0684733	Endo1
Pxdn	4.15808e-06	0.592945	1.80931	0.254	0.096	0.0728661	Endo1
Tnk2	5.00472e-06	0.452855	1.5728	0.141	0.037	0.0877028	Endo1
Tnfaip1	5.25395e-06	0.674858	1.96375	0.268	0.111	0.0920703	Endo1
Gnb4	5.86486e-06	0.679287	1.97247	0.338	0.16	0.102776	Endo1
Stx3	6.34818e-06	0.42513	1.52979	0.127	0.032	0.111246	Endo1
Cd1d1	7.29203e-06	0.309588	1.36286	0.113	0.026	0.127786	Endo1
Lrrc49	7.40103e-06	0.552986	1.73844	0.169	0.052	0.129696	Endo1
Ier5	7.6645e-06	0.452735	1.57261	0.113	0.027	0.134313	Endo1
Uqcc2	9.31987e-06	0.564536	1.75863	0.296	0.132	0.163321	Endo1
Pak2	9.72308e-06	0.605807	1.83273	0.479	0.293	0.170387	Endo1
Anxa3	1.08292e-05	0.456676	1.57882	0.127	0.033	0.18977	Endo1
Dusp3	1.08341e-05	0.587078	1.79872	0.211	0.076	0.189856	Endo1
Nfkbia	1.11251e-05	0.949013	2.58316	0.352	0.184	0.194956	Endo1
Dpysl2	1.18301e-05	0.516977	1.67695	0.141	0.039	0.20731	Endo1
Myl12a	1.19689e-05	0.672153	1.95845	0.662	0.549	0.209743	Endo1
Sorbs2	1.28077e-05	0.702005	2.0178	0.197	0.069	0.224442	Endo1
Pon2	1.28694e-05	0.626927	1.87185	0.225	0.087	0.225523	Endo1
H2-D1	1.35747e-05	0.661252	1.93722	0.479	0.292	0.237882	Endo1
Map7d1	1.42004e-05	0.619181	1.85741	0.324	0.153	0.248848	Endo1
Sptbn1	1.59583e-05	0.652097	1.91956	0.592	0.425	0.279653	Endo1
Arpc3	1.78456e-05	0.620927	1.86065	0.268	0.117	0.312726	Endo1
Sp100	1.88784e-05	0.546815	1.72774	0.183	0.062	0.330825	Endo1
2810025M15Rik	2.0109e-05	0.556838	1.74515	0.183	0.063	0.352389	Endo1
Hip1	2.55631e-05	0.676779	1.96753	0.254	0.107	0.447969	Endo1
Actn4	2.6424e-05	0.667545	1.94945	0.493	0.337	0.463054	Endo1
Dennd5a	2.7787e-05	0.527174	1.69414	0.169	0.056	0.48694	Endo1
Tshz2	3.08794e-05	0.608259	1.83723	0.563	0.391	0.54113	Endo1
Ptprg	3.17454e-05	0.599391	1.82101	0.225	0.09	0.556307	Endo1
Mtf2	3.25677e-05	0.823536	2.27854	0.352	0.191	0.570716	Endo1
Cttnbp2	3.52933e-05	0.552813	1.73813	0.211	0.082	0.61848	Endo1
Cep68	3.73634e-05	0.472285	1.60365	0.183	0.064	0.654756	Endo1
Sdpr	4.07592e-05	0.677984	1.9699	0.465	0.282	0.714265	Endo1
Plcg1	4.35601e-05	0.783676	2.18951	0.254	0.113	0.763347	Endo1
Rab11fip5	4.36529e-05	0.470009	1.60001	0.113	0.03	0.764973	Endo1
Csad	4.98092e-05	0.562577	1.75519	0.225	0.093	0.872856	Endo1
Ipo11	5.12773e-05	0.361568	1.43558	0.127	0.036	0.898584	Endo1
Ctla2a	0	2.34512	10.4345	0.729	0.035	0	Endo2
Egfl7	0	2.29104	9.88522	0.754	0.042	0	Endo2
Ptprb	0	2.09577	8.1317	0.596	0.023	0	Endo2
C130074G19Rik	0	2.09002	8.08505	0.65	0.029	0	Endo2
Cd93	0	2.02434	7.57109	0.655	0.036	0	Endo2
Emcn	0	1.87892	6.54642	0.581	0.016	0	Endo2
Procr	0	1.81635	6.14938	0.606	0.026	0	Endo2
Pecam1	0	1.7604	5.81476	0.571	0.024	0	Endo2
Aplnr	0	1.62416	5.07417	0.458	0.011	0	Endo2
Plvap	0	1.41976	4.13611	0.414	0.01	0	Endo2
Tek	1.5141e-293	1.44661	4.24868	0.394	0.01	2.6533e-289	Endo2
Kdr	1.03864e-265	1.76791	5.85861	0.581	0.035	1.82011e-261	Endo2
Fam167b	6.75756e-255	1.23518	3.43901	0.305	0.006	1.18419e-250	Endo2
Erg	2.43168e-244	1.41138	4.10162	0.365	0.011	4.26128e-240	Endo2
Clec14a	1.6458e-239	1.87299	6.50775	0.488	0.027	2.88411e-235	Endo2
Rasip1	2.53435e-222	1.28494	3.61447	0.355	0.012	4.4412e-218	Endo2
Mmrn2	1.30732e-220	1.30572	3.69033	0.34	0.011	2.29095e-216	Endo2
Gimap6	8.94712e-219	1.45408	4.28054	0.424	0.021	1.56789e-214	Endo2
Gimap5	4.12772e-213	1.35938	3.89377	0.35	0.013	7.23342e-209	Endo2
Esam	2.46951e-205	1.68979	5.41833	0.522	0.038	4.32756e-201	Endo2
Flt1	5.98023e-203	1.50538	4.50588	0.399	0.02	1.04798e-198	Endo2
Tmem88	2.28912e-202	1.2948	3.65026	0.365	0.016	4.01145e-198	Endo2
Fam101b	5.8836e-202	2.05794	7.82981	0.685	0.077	1.03104e-197	Endo2
Chp2	2.3503e-198	1.23825	3.44957	0.256	0.006	4.11866e-194	Endo2
Ly6c1	3.45892e-192	1.32712	3.77017	0.404	0.022	6.0614e-188	Endo2
Cldn5	5.17085e-181	1.28993	3.63254	0.32	0.013	9.0614e-177	Endo2
Tie1	1.34929e-179	1.16146	3.19461	0.276	0.009	2.3645e-175	Endo2
Vsig2	5.78964e-176	0.910586	2.48578	0.207	0.004	1.01458e-171	Endo2
Ecscr	1.42692e-175	1.38959	4.0132	0.379	0.021	2.50053e-171	Endo2
Kank3	1.20557e-168	1.30924	3.70336	0.379	0.023	2.11265e-164	Endo2
Gimap1	1.00661e-164	1.26127	3.5299	0.315	0.015	1.76399e-160	Endo2
Myct1	6.99308e-161	0.872942	2.39394	0.236	0.007	1.22547e-156	Endo2
Gimap8	1.25749e-158	0.994899	2.70445	0.246	0.008	2.20363e-154	Endo2
Ushbp1	7.79993e-152	1.13268	3.10395	0.305	0.015	1.36686e-147	Endo2
Robo4	6.61782e-145	0.910346	2.48518	0.232	0.008	1.15971e-140	Endo2
Klhl4	2.00251e-143	0.825505	2.28303	0.192	0.005	3.50919e-139	Endo2
Fendrr	2.24502e-134	0.660008	1.93481	0.108	0	3.93417e-130	Endo2
Nrros	2.33021e-134	0.929853	2.53414	0.212	0.007	4.08347e-130	Endo2
Scarb1	3.42189e-134	1.591	4.90866	0.473	0.052	5.99652e-130	Endo2
Slc39a8	2.87243e-132	1.32781	3.77279	0.291	0.017	5.03365e-128	Endo2
Fli1	2.74985e-127	1.20441	3.33478	0.286	0.017	4.81883e-123	Endo2
Abcg2	9.22845e-126	1.50006	4.48196	0.448	0.049	1.61719e-121	Endo2
Gvin1	6.34499e-125	1.21289	3.36318	0.31	0.021	1.1119e-120	Endo2
Gimap4	4.84454e-124	0.934784	2.54666	0.271	0.015	8.48957e-120	Endo2
Eng	3.05439e-123	1.28772	3.6245	0.355	0.029	5.35252e-119	Endo2
Afap1l1	7.12346e-123	1.09682	2.99463	0.325	0.024	1.24831e-118	Endo2
Gm4070	1.58596e-121	1.17691	3.24434	0.305	0.021	2.77924e-117	Endo2
Unc45b	1.29039e-120	0.914563	2.49568	0.212	0.009	2.26128e-116	Endo2
Gpihbp1	7.42601e-120	1.16437	3.2039	0.246	0.013	1.30133e-115	Endo2
Gpr116	3.24301e-119	1.58174	4.8634	0.498	0.066	5.68305e-115	Endo2
Cdh5	6.09968e-119	1.4956	4.46201	0.488	0.063	1.06891e-114	Endo2
Palmd	1.27837e-118	1.41828	4.13001	0.384	0.037	2.24022e-114	Endo2
Ramp2	1.41276e-118	1.53784	4.65452	0.542	0.08	2.47572e-114	Endo2
Tmsb10	6.31957e-118	1.72635	5.62011	0.995	0.816	1.10744e-113	Endo2
Abcb1a	3.09949e-117	1.1163	3.05355	0.305	0.022	5.43154e-113	Endo2
Prcp	3.22041e-114	1.21822	3.38116	0.379	0.037	5.64344e-110	Endo2
Slfn5	6.33353e-113	1.11787	3.05832	0.256	0.015	1.10989e-108	Endo2
Fgd5	2.05665e-111	0.909174	2.48227	0.212	0.01	3.60407e-107	Endo2
Ifi203	6.11004e-107	1.14185	3.13254	0.34	0.031	1.07072e-102	Endo2
Icam2	7.44685e-102	0.893527	2.44373	0.217	0.012	1.30499e-97	Endo2
Rasgrp3	3.08262e-101	0.94327	2.56837	0.232	0.014	5.40199e-97	Endo2
Arhgef15	3.4188e-99	0.825906	2.28395	0.192	0.009	5.9911e-95	Endo2
Hhex	8.22321e-98	0.737826	2.09138	0.182	0.008	1.44104e-93	Endo2
Sdpr	8.68509e-97	1.67051	5.31485	0.813	0.267	1.52198e-92	Endo2
Rgcc	1.04842e-94	1.00172	2.72296	0.202	0.011	1.83725e-90	Endo2
Ehd4	7.9865e-88	1.55297	4.72549	0.468	0.08	1.39955e-83	Endo2
Eltd1	1.13836e-85	0.794922	2.21427	0.163	0.007	1.99486e-81	Endo2
Lepr	6.34084e-85	1.08974	2.97351	0.241	0.019	1.11117e-80	Endo2
Grap	1.3645e-84	0.853366	2.34753	0.212	0.014	2.39114e-80	Endo2
Lyl1	1.84478e-81	0.655238	1.9256	0.123	0.004	3.2328e-77	Endo2
Mafb	8.84535e-80	1.02771	2.79466	0.227	0.018	1.55006e-75	Endo2
Thsd1	1.85584e-77	0.690348	1.99441	0.187	0.012	3.25218e-73	Endo2
Sox18	5.57104e-76	0.543609	1.72221	0.128	0.005	9.76268e-72	Endo2
C430049B03Rik	1.2853e-75	0.899553	2.4585	0.217	0.017	2.25235e-71	Endo2
Ctla2b	7.03462e-75	0.671893	1.95794	0.172	0.01	1.23275e-70	Endo2
Stab1	9.82238e-75	0.787089	2.19699	0.182	0.012	1.72127e-70	Endo2
Cyyr1	1.26377e-73	0.985735	2.67978	0.212	0.017	2.21462e-69	Endo2
Arap3	1.78982e-73	0.624933	1.86812	0.143	0.007	3.13648e-69	Endo2
Grrp1	4.24085e-73	0.895761	2.4492	0.172	0.011	7.43167e-69	Endo2
Adamts9	5.13723e-71	0.940911	2.56231	0.236	0.023	9.00249e-67	Endo2
BC028528	1.32051e-70	1.06535	2.90185	0.33	0.046	2.31406e-66	Endo2
Plxnd1	1.48478e-70	1.10611	3.02257	0.32	0.043	2.60193e-66	Endo2
Galnt15	6.17009e-70	0.673702	1.96149	0.158	0.009	1.08125e-65	Endo2
Tmem252	1.1497e-68	0.739337	2.09455	0.138	0.007	2.01473e-64	Endo2
Syt15	7.95033e-67	0.554829	1.74164	0.108	0.004	1.39322e-62	Endo2
Gria2	5.10524e-66	0.769234	2.15811	0.143	0.008	8.94642e-62	Endo2
Adcy4	1.05936e-64	0.660342	1.93545	0.153	0.01	1.85642e-60	Endo2
Calcrl	1.41841e-64	1.00387	2.72883	0.281	0.036	2.48562e-60	Endo2
Igfbp7	3.69248e-64	1.18861	3.28252	0.98	0.653	6.47071e-60	Endo2
Tm4sf1	4.5584e-63	1.08394	2.95631	0.463	0.099	7.98814e-59	Endo2
Sparc	1.50887e-61	0.892182	2.44045	0.975	0.73	2.64414e-57	Endo2
Mndal	1.90956e-61	0.802101	2.23022	0.241	0.027	3.34632e-57	Endo2
Ly6c2	2.15732e-61	0.687312	1.98836	0.172	0.013	3.78049e-57	Endo2
Fam171a1	2.69754e-60	1.00378	2.72856	0.35	0.06	4.72718e-56	Endo2
Ppp1r16b	1.9353e-59	0.619789	1.85854	0.123	0.007	3.39142e-55	Endo2
Mfng	2.15644e-57	0.630373	1.87831	0.128	0.007	3.77894e-53	Endo2
Arhgap31	1.30417e-56	1.05704	2.87784	0.31	0.051	2.28543e-52	Endo2
Itga6	6.84861e-56	1.05471	2.87115	0.389	0.081	1.20015e-51	Endo2
Gngt2	1.3264e-55	0.615063	1.84977	0.128	0.008	2.32439e-51	Endo2
Krt23	4.28319e-55	0.609559	1.83962	0.128	0.008	7.50587e-51	Endo2
Ly6e	5.0643e-54	1.16012	3.19032	0.675	0.256	8.87467e-50	Endo2
Cav1	8.14703e-54	1.09959	3.00294	0.542	0.153	1.42769e-49	Endo2
Gm26862	9.5324e-54	0.62909	1.8759	0.172	0.016	1.67046e-49	Endo2
6430548M08Rik	4.45892e-53	0.568546	1.7657	0.128	0.008	7.81381e-49	Endo2
Gng11	6.9297e-53	1.14357	3.13796	0.522	0.15	1.21436e-48	Endo2
Fzd4	8.06541e-53	0.452047	1.57153	0.103	0.005	1.41338e-48	Endo2
St3gal6	3.02038e-52	0.901628	2.46361	0.236	0.031	5.29291e-48	Endo2
Rapgef5	3.42094e-52	0.565006	1.75946	0.143	0.011	5.99485e-48	Endo2
Nfat5	9.52704e-52	1.36617	3.92031	0.552	0.18	1.66952e-47	Endo2
Plk2	2.21633e-51	0.683814	1.98142	0.177	0.018	3.8839e-47	Endo2
Pdia5	7.39934e-51	0.939071	2.5576	0.251	0.037	1.29666e-46	Endo2
Fam43a	1.12526e-50	0.521191	1.68403	0.118	0.007	1.97191e-46	Endo2
Kif26a	2.1782e-50	0.457415	1.57998	0.113	0.007	3.81708e-46	Endo2
Elk3	2.75926e-50	1.05061	2.85941	0.355	0.072	4.83533e-46	Endo2
Vamp5	5.02839e-50	0.743373	2.10302	0.182	0.019	8.81176e-46	Endo2
Net1	1.91912e-49	1.13912	3.12402	0.414	0.102	3.36306e-45	Endo2
Tspan13	3.43701e-49	1.16142	3.19446	0.463	0.124	6.02302e-45	Endo2
Pde2a	6.29928e-49	0.640409	1.89726	0.123	0.008	1.10389e-44	Endo2
Podxl	1.79782e-48	0.769241	2.15813	0.212	0.027	3.1505e-44	Endo2
Sept4	3.42244e-47	0.74547	2.10743	0.192	0.022	5.99749e-43	Endo2
Cd34	9.36398e-47	1.13122	3.09945	0.468	0.133	1.64094e-42	Endo2
Mest	4.74939e-46	1.19098	3.29031	0.512	0.163	8.32283e-42	Endo2
Nos3	8.46057e-46	0.545919	1.72619	0.103	0.006	1.48263e-41	Endo2
Maoa	1.26453e-44	1.07766	2.9378	0.394	0.098	2.21595e-40	Endo2
Slc16a9	2.65258e-44	0.708266	2.03047	0.158	0.016	4.64838e-40	Endo2
Cd109	1.17899e-43	0.524824	1.69016	0.113	0.008	2.06606e-39	Endo2
Tmem204	1.78452e-42	0.655216	1.92556	0.158	0.017	3.12719e-38	Endo2
Prkch	1.07319e-41	0.475776	1.60926	0.118	0.009	1.88066e-37	Endo2
Ece1	3.91868e-41	1.04029	2.83002	0.379	0.099	6.8671e-37	Endo2
Fam198b	3.26521e-40	0.677154	1.96827	0.158	0.018	5.72196e-36	Endo2
Sh3bp5	1.42471e-39	0.90189	2.46426	0.291	0.06	2.49667e-35	Endo2
Sepp1	1.52972e-39	1.0923	2.98113	0.606	0.264	2.68067e-35	Endo2
Serinc3	2.6964e-39	1.08688	2.96502	0.468	0.153	4.72518e-35	Endo2
Snrk	3.34485e-39	1.1024	3.0114	0.369	0.098	5.86151e-35	Endo2
Pde4b	8.40371e-39	0.499626	1.6481	0.118	0.01	1.47267e-34	Endo2
Myzap	2.61634e-38	0.557993	1.74716	0.123	0.011	4.58487e-34	Endo2
2810025M15Rik	3.22864e-38	0.927369	2.52785	0.276	0.057	5.65787e-34	Endo2
S1pr1	7.97963e-38	0.588415	1.80113	0.133	0.014	1.39835e-33	Endo2
Sorbs2	9.19854e-38	0.874921	2.39868	0.291	0.063	1.61195e-33	Endo2
Npr1	1.56084e-37	0.545794	1.72598	0.113	0.01	2.73521e-33	Endo2
Utrn	1.73649e-37	1.07896	2.94161	0.468	0.157	3.04303e-33	Endo2
Ostf1	4.29884e-37	0.960368	2.61266	0.3	0.069	7.53329e-33	Endo2
Lrrc8c	5.06597e-37	0.59724	1.8171	0.128	0.013	8.8776e-33	Endo2
Dnm3	8.416e-37	0.612736	1.84547	0.128	0.013	1.47482e-32	Endo2
Eogt	1.81476e-36	0.79344	2.21099	0.182	0.027	3.18018e-32	Endo2
Pdgfb	1.85108e-35	0.487182	1.62772	0.113	0.01	3.24384e-31	Endo2
Ets1	1.59748e-34	0.755485	2.12864	0.271	0.058	2.79943e-30	Endo2
Sgk1	2.51829e-34	0.640158	1.89678	0.158	0.021	4.41305e-30	Endo2
Map4k2	3.11714e-34	0.534643	1.70684	0.133	0.015	5.46248e-30	Endo2
Marc2	6.40067e-34	1.03071	2.80306	0.463	0.172	1.12165e-29	Endo2
Adam15	7.3087e-34	0.844056	2.32578	0.207	0.037	1.28078e-29	Endo2
Epas1	1.60657e-33	0.751361	2.11988	0.192	0.031	2.81535e-29	Endo2
B2m	1.00603e-31	0.85075	2.3414	0.685	0.39	1.76298e-27	Endo2
Col4a1	1.0961e-31	0.910537	2.48566	0.596	0.27	1.92081e-27	Endo2
Crip2	1.38781e-31	1.00924	2.74351	0.448	0.162	2.432e-27	Endo2
Gm20748	1.94026e-31	0.673837	1.96175	0.172	0.027	3.40012e-27	Endo2
Msn	3.00643e-31	1.01398	2.75656	0.448	0.166	5.26847e-27	Endo2
Pcdh17	3.38944e-31	0.532606	1.70337	0.108	0.011	5.93965e-27	Endo2
Tshz2	4.16454e-31	1.0189	2.77014	0.67	0.384	7.29793e-27	Endo2
She	2.45271e-30	0.432201	1.54064	0.118	0.013	4.29812e-26	Endo2
Prr5l	3.72598e-30	0.517269	1.67744	0.128	0.016	6.52941e-26	Endo2
Ahr	9.43575e-30	0.712108	2.03828	0.167	0.028	1.65352e-25	Endo2
Sp100	1.56247e-29	0.955035	2.59876	0.246	0.057	2.73807e-25	Endo2
Arhgap29	2.08315e-29	1.01682	2.76439	0.389	0.132	3.65051e-25	Endo2
Tpst2	2.58843e-29	0.72965	2.07435	0.232	0.051	4.53596e-25	Endo2
Uaca	2.92874e-29	0.943922	2.57004	0.3	0.082	5.13232e-25	Endo2
Dock6	2.98276e-29	0.730527	2.07618	0.217	0.044	5.22699e-25	Endo2
Arrb1	6.56049e-29	0.638864	1.89433	0.133	0.018	1.14966e-24	Endo2
Insr	7.06414e-29	0.714895	2.04397	0.212	0.043	1.23792e-24	Endo2
Hip1	9.8768e-29	0.978725	2.66106	0.335	0.102	1.73081e-24	Endo2
Gbp9	1.38109e-28	0.851416	2.34296	0.192	0.037	2.42022e-24	Endo2
Vim	1.55686e-28	0.742533	2.10125	0.754	0.452	2.72824e-24	Endo2
Bst2	2.87141e-28	0.801781	2.22951	0.315	0.092	5.03187e-24	Endo2
Tpm3-rs7	3.95871e-28	0.72318	2.06098	0.773	0.527	6.93725e-24	Endo2
Apln	4.37507e-28	0.51079	1.66661	0.118	0.015	7.66687e-24	Endo2
Tpm3	7.35528e-28	0.711472	2.03699	0.749	0.485	1.28894e-23	Endo2
Prom1	1.13283e-27	0.79495	2.21433	0.207	0.044	1.98517e-23	Endo2
Entpd1	3.49686e-27	0.852936	2.34653	0.3	0.085	6.12789e-23	Endo2
Cd200	3.66758e-27	0.991268	2.69465	0.31	0.093	6.42707e-23	Endo2
Kitl	5.26096e-27	0.891902	2.43977	0.31	0.09	9.21931e-23	Endo2
Nrp1	6.67628e-27	0.895187	2.44779	0.414	0.151	1.16995e-22	Endo2
Dusp6	1.04175e-26	0.775017	2.17063	0.172	0.032	1.82556e-22	Endo2
Fscn1	1.19985e-26	0.783783	2.18974	0.241	0.059	2.10262e-22	Endo2
Sox17	3.55539e-26	0.791697	2.20714	0.468	0.182	6.23047e-22	Endo2
Cav2	3.84722e-26	0.686931	1.98761	0.177	0.034	6.74187e-22	Endo2
Pcdh1	4.24823e-26	0.441554	1.55512	0.108	0.013	7.44461e-22	Endo2
Sh2d3c	5.08529e-26	0.532426	1.70306	0.108	0.013	8.91146e-22	Endo2
Iigp1	8.07688e-26	1.23069	3.42358	0.389	0.149	1.41539e-21	Endo2
Jam2	1.60709e-25	0.511498	1.66779	0.143	0.023	2.81627e-21	Endo2
Cpne2	4.28212e-25	0.524679	1.68992	0.108	0.014	7.50398e-21	Endo2
Calm1	2.06593e-24	0.604389	1.83013	0.867	0.774	3.62033e-20	Endo2
Ncoa7	2.81174e-24	0.913729	2.4936	0.325	0.109	4.9273e-20	Endo2
Gbp7	3.2073e-24	1.01035	2.74657	0.399	0.156	5.62047e-20	Endo2
Ly6a	8.69144e-24	0.631436	1.88031	0.158	0.03	1.52309e-19	Endo2
Btbd3	1.05871e-23	0.75338	2.12417	0.236	0.061	1.85527e-19	Endo2
Sema6a	1.07933e-23	0.836803	2.30897	0.281	0.084	1.89143e-19	Endo2
Sptbn1	2.17818e-23	0.876457	2.40237	0.65	0.419	3.81704e-19	Endo2
Gbp3	8.95577e-23	0.846196	2.33076	0.276	0.085	1.56941e-18	Endo2
Tspan7	1.07975e-22	0.650709	1.9169	0.212	0.052	1.89216e-18	Endo2
Snx3	1.75732e-22	0.912862	2.49144	0.498	0.25	3.07954e-18	Endo2
Efna1	2.20265e-22	0.524036	1.68883	0.143	0.026	3.85993e-18	Endo2
9530082P21Rik	2.89827e-22	0.538053	1.71267	0.138	0.024	5.07892e-18	Endo2
Tmsb4x	3.75148e-22	0.535039	1.70751	0.882	0.771	6.57409e-18	Endo2
Ablim1	6.68083e-22	0.70172	2.01722	0.246	0.069	1.17075e-17	Endo2
Cdc14a	7.57549e-22	0.622264	1.86314	0.148	0.028	1.32753e-17	Endo2
Sult1a1	7.3455e-21	0.470683	1.60109	0.113	0.018	1.28723e-16	Endo2
S100a16	1.05411e-20	0.862405	2.36885	0.414	0.187	1.84722e-16	Endo2
Prkd2	2.14049e-20	0.601939	1.82565	0.177	0.041	3.75099e-16	Endo2
Hdac7	4.14463e-20	0.73964	2.09518	0.236	0.071	7.26306e-16	Endo2
Nfib	8.20679e-20	0.842039	2.32109	0.562	0.322	1.43816e-15	Endo2
Pltp	8.39512e-20	0.836462	2.30819	0.266	0.087	1.47116e-15	Endo2
Lama4	8.77506e-20	0.819574	2.26953	0.33	0.123	1.53774e-15	Endo2
Col4a2	1.1546e-19	0.819603	2.2696	0.547	0.304	2.02333e-15	Endo2
Elmo1	2.53975e-19	0.574688	1.77658	0.123	0.023	4.45066e-15	Endo2
9430020K01Rik	5.04988e-19	0.458602	1.58186	0.128	0.024	8.84941e-15	Endo2
Stap2	6.76892e-19	0.583837	1.7929	0.118	0.021	1.18619e-14	Endo2
Gnai2	8.35342e-19	0.890788	2.43705	0.468	0.245	1.46385e-14	Endo2
Notch1	1.66737e-18	0.729475	2.07399	0.241	0.077	2.9219e-14	Endo2
Tspan5	2.90641e-18	0.655892	1.92686	0.192	0.052	5.09319e-14	Endo2
Smad1	4.80978e-18	0.80334	2.23299	0.291	0.106	8.42867e-14	Endo2
Ipo11	5.94592e-18	0.609579	1.83966	0.148	0.033	1.04196e-13	Endo2
Tcf4	5.97879e-18	0.659936	1.93467	0.675	0.451	1.04772e-13	Endo2
Tjp1	5.99389e-18	0.786274	2.1952	0.276	0.098	1.05037e-13	Endo2
Igf1	6.34187e-18	0.64903	1.91368	0.621	0.363	1.11135e-13	Endo2
Acvrl1	6.67757e-18	0.574089	1.77551	0.108	0.019	1.17018e-13	Endo2
Ctgf	9.47788e-18	0.610889	1.84207	0.113	0.021	1.6609e-13	Endo2
Pqlc1	1.55942e-17	0.510016	1.66532	0.138	0.03	2.73273e-13	Endo2
Piezo2	2.16075e-17	0.596791	1.81628	0.167	0.042	3.78649e-13	Endo2
Efcab4a	2.88734e-17	0.404343	1.49832	0.113	0.021	5.05977e-13	Endo2
Tspan14	3.65003e-17	0.663174	1.94094	0.182	0.05	6.39631e-13	Endo2
Id3	4.1651e-17	0.829359	2.29185	0.507	0.282	7.29892e-13	Endo2
Nmt2	8.52263e-17	0.776744	2.17438	0.276	0.102	1.49351e-12	Endo2
Prex2	1.05026e-16	0.60998	1.84039	0.143	0.033	1.84047e-12	Endo2
Ptprg	1.10381e-16	0.687992	1.98972	0.251	0.086	1.93432e-12	Endo2
Ralb	1.1772e-16	0.694014	2.00174	0.261	0.094	2.06293e-12	Endo2
Thbd	1.37046e-16	0.615027	1.84971	0.143	0.033	2.40159e-12	Endo2
4931406P16Rik	1.70869e-16	0.681079	1.97601	0.212	0.066	2.99431e-12	Endo2
Cds2	2.88297e-16	0.573128	1.77381	0.158	0.04	5.05211e-12	Endo2
Ppap2b	3.09967e-16	0.845642	2.32947	0.542	0.333	5.43186e-12	Endo2
Trim47	4.24563e-16	0.657805	1.93055	0.158	0.041	7.44005e-12	Endo2
Tnfsf10	5.38185e-16	0.50062	1.64974	0.118	0.025	9.43115e-12	Endo2
Sparcl1	6.2085e-16	0.408407	1.50442	0.936	0.731	1.08798e-11	Endo2
Lpar6	6.93879e-16	0.68021	1.97429	0.236	0.081	1.21595e-11	Endo2
Lyn	1.7303e-15	0.53779	1.71222	0.118	0.025	3.03219e-11	Endo2
Tgtp2	2.0488e-15	0.660144	1.93507	0.153	0.04	3.59032e-11	Endo2
Slc43a3	2.05092e-15	0.557279	1.74592	0.177	0.051	3.59403e-11	Endo2
Aplp2	2.24684e-15	0.768772	2.15711	0.562	0.368	3.93736e-11	Endo2
Met	2.98263e-15	0.455355	1.57673	0.138	0.033	5.22676e-11	Endo2
Ctnna1	6.15741e-15	0.719867	2.05416	0.502	0.304	1.07902e-10	Endo2
Zfp36l2	7.2621e-15	0.697165	2.00805	0.291	0.118	1.27261e-10	Endo2
H2-D1	9.93877e-15	0.635841	1.88861	0.488	0.287	1.74167e-10	Endo2
Phldb2	1.15666e-14	0.714221	2.04259	0.286	0.117	2.02694e-10	Endo2
Elk4	1.45159e-14	0.681389	1.97662	0.222	0.078	2.54376e-10	Endo2
Anxa3	1.85232e-14	0.608195	1.83711	0.128	0.031	3.24601e-10	Endo2
Cdk17	1.93641e-14	0.517435	1.67772	0.128	0.031	3.39336e-10	Endo2
Srgap2	2.07962e-14	0.540801	1.71738	0.148	0.039	3.64433e-10	Endo2
Tgfb2	7.33581e-14	0.604787	1.83086	0.271	0.108	1.28553e-09	Endo2
Wdfy1	9.89673e-14	0.680633	1.97513	0.315	0.141	1.7343e-09	Endo2
Ptgis	1.40765e-13	0.578699	1.78372	0.251	0.095	2.46677e-09	Endo2
2900026A02Rik	1.99106e-13	0.795982	2.21662	0.227	0.085	3.48913e-09	Endo2
Sh3glb1	2.55439e-13	0.717379	2.04905	0.365	0.185	4.47632e-09	Endo2
Apoe	3.0924e-13	0.363975	1.43904	0.276	0.115	5.41913e-09	Endo2
Foxp1	3.99124e-13	0.672508	1.95915	0.379	0.196	6.99425e-09	Endo2
Lxn	4.5708e-13	0.544112	1.72308	0.153	0.045	8.00987e-09	Endo2
Arhgap18	4.63985e-13	0.618133	1.85546	0.172	0.055	8.13088e-09	Endo2
Rad51ap1	7.75332e-13	0.391951	1.47987	0.133	0.036	1.35869e-08	Endo2
Vat1	8.39236e-13	0.44759	1.56454	0.128	0.033	1.47068e-08	Endo2
Iqgap1	1.05051e-12	0.589772	1.80358	0.512	0.317	1.84091e-08	Endo2
Mpp1	1.26612e-12	0.552018	1.73675	0.207	0.075	2.21876e-08	Endo2
Ivns1abp	1.71741e-12	0.769564	2.15882	0.399	0.225	3.00959e-08	Endo2
Tgtp1	1.93221e-12	0.662292	1.93923	0.138	0.039	3.38601e-08	Endo2
Fxyd5	2.20963e-12	0.370063	1.44783	0.103	0.023	3.87216e-08	Endo2
Frmd4a	2.74361e-12	0.586921	1.79844	0.143	0.042	4.8079e-08	Endo2
Odc1	3.12005e-12	0.595417	1.81379	0.187	0.066	5.46757e-08	Endo2
Reep1	3.55699e-12	0.382518	1.46597	0.128	0.034	6.23327e-08	Endo2
Ptprm	3.6166e-12	0.521648	1.6848	0.113	0.028	6.33773e-08	Endo2
Arhgef7	4.38096e-12	0.607574	1.83597	0.202	0.075	7.67719e-08	Endo2
Adam10	5.05111e-12	0.734984	2.08545	0.32	0.162	8.85156e-08	Endo2
Nrp2	5.17874e-12	0.526005	1.69216	0.182	0.062	9.07522e-08	Endo2
Qk	6.32208e-12	0.626974	1.87194	0.315	0.152	1.10788e-07	Endo2
Neat1	7.42177e-12	0.641215	1.89879	0.31	0.149	1.30059e-07	Endo2
Malat1	1.332e-11	0.363603	1.4385	0.995	0.997	2.3342e-07	Endo2
Gbp2	1.59705e-11	0.398812	1.49005	0.148	0.045	2.79866e-07	Endo2
Nfkbia	1.85992e-11	0.674674	1.96339	0.345	0.18	3.25932e-07	Endo2
Klhl5	1.98313e-11	0.410071	1.50693	0.123	0.034	3.47524e-07	Endo2
N4bp3	2.00838e-11	0.480789	1.61735	0.118	0.032	3.51949e-07	Endo2
Csgalnact1	2.12951e-11	0.32749	1.38748	0.118	0.031	3.73176e-07	Endo2
Tcn2	2.9416e-11	0.440435	1.55338	0.108	0.028	5.15486e-07	Endo2
Tjp2	3.44798e-11	0.607694	1.83619	0.276	0.127	6.04224e-07	Endo2
F11r	5.69932e-11	0.514565	1.67291	0.227	0.094	9.98749e-07	Endo2
Plcg1	6.09346e-11	0.681546	1.97693	0.246	0.11	1.06782e-06	Endo2
AU021092	7.08812e-11	0.447734	1.56476	0.123	0.036	1.24212e-06	Endo2
Arpc3	9.65407e-11	0.65237	1.92009	0.251	0.114	1.69178e-06	Endo2
Dab2	1.21632e-10	0.624444	1.86721	0.241	0.105	2.13149e-06	Endo2
Rnf144a	1.73601e-10	0.307057	1.35942	0.103	0.027	3.04218e-06	Endo2
Ctsh	1.92264e-10	0.471776	1.60284	0.158	0.055	3.36924e-06	Endo2
Tmem2	2.48864e-10	0.459399	1.58312	0.133	0.042	4.3611e-06	Endo2
Tpm4	2.55647e-10	0.591638	1.80695	0.537	0.386	4.47996e-06	Endo2
Lrrc49	2.81152e-10	0.546987	1.72804	0.148	0.05	4.9269e-06	Endo2
Macf1	2.83111e-10	0.709722	2.03343	0.438	0.284	4.96124e-06	Endo2
Il6st	3.90506e-10	0.682789	1.97939	0.33	0.179	6.84323e-06	Endo2
Mef2c	4.37809e-10	0.443707	1.55847	0.305	0.148	7.67216e-06	Endo2
Tmem176b	4.94676e-10	0.569207	1.76686	0.35	0.193	8.6687e-06	Endo2
Nes	5.16404e-10	0.579976	1.786	0.232	0.101	9.04946e-06	Endo2
Sox4	6.38624e-10	0.628978	1.87569	0.478	0.322	1.11912e-05	Endo2
Ifnar1	8.1443e-10	0.613922	1.84766	0.232	0.104	1.42721e-05	Endo2
Ppfibp1	8.24839e-10	0.794281	2.21285	0.276	0.143	1.44545e-05	Endo2
Ptpn18	9.20705e-10	0.402628	1.49575	0.148	0.051	1.61344e-05	Endo2
Phf20l1	9.65234e-10	0.651762	1.91892	0.379	0.225	1.69148e-05	Endo2
Ecm2	1.01488e-09	0.317131	1.37318	0.108	0.03	1.77847e-05	Endo2
Tmem44	1.0473e-09	0.483533	1.62179	0.118	0.036	1.83529e-05	Endo2
Lef1	1.11225e-09	0.421294	1.52393	0.113	0.033	1.94912e-05	Endo2
Ppp1r13b	1.12034e-09	0.464802	1.5917	0.108	0.031	1.96328e-05	Endo2
Mkl2	1.46191e-09	0.47643	1.61032	0.138	0.047	2.56185e-05	Endo2
Gng2	1.56713e-09	0.367998	1.44484	0.167	0.062	2.74624e-05	Endo2
Sat1	1.67227e-09	0.614142	1.84807	0.31	0.166	2.93048e-05	Endo2
Map7d1	1.93777e-09	0.579022	1.78429	0.291	0.15	3.39575e-05	Endo2
Cd151	2.11106e-09	0.572883	1.77337	0.232	0.107	3.69942e-05	Endo2
Lhfpl2	2.56171e-09	0.501241	1.65077	0.163	0.061	4.48913e-05	Endo2
Tspan18	3.7096e-09	0.526149	1.6924	0.261	0.126	6.5007e-05	Endo2
Ets2	4.15173e-09	0.62236	1.86332	0.222	0.101	7.27549e-05	Endo2
Cd2ap	6.25766e-09	0.448878	1.56655	0.567	0.414	0.000109659	Endo2
Ccdc85b	6.95342e-09	0.546658	1.72747	0.335	0.186	0.000121852	Endo2
Rab11a	7.03097e-09	0.514435	1.67269	0.32	0.179	0.000123211	Endo2
Ppp2r5a	7.09399e-09	0.51363	1.67135	0.192	0.082	0.000124315	Endo2
Srgn	9.56338e-09	0.443161	1.55762	0.369	0.208	0.000167589	Endo2
Pxdn	9.75701e-09	0.52074	1.68327	0.212	0.094	0.000170982	Endo2
Rgl2	1.02611e-08	0.503021	1.65371	0.153	0.058	0.000179816	Endo2
Grb10	1.07212e-08	0.539897	1.71583	0.286	0.152	0.000187878	Endo2
Abhd17b	1.175e-08	0.451948	1.57137	0.118	0.039	0.000205908	Endo2
Tnfrsf1a	1.81086e-08	0.610045	1.84051	0.222	0.105	0.000317336	Endo2
Fzd6	1.89617e-08	0.554016	1.74023	0.148	0.057	0.000332284	Endo2
Nin	2.6086e-08	0.486148	1.62604	0.217	0.1	0.000457131	Endo2
Tnfaip1	2.7905e-08	0.547849	1.72953	0.227	0.109	0.000489008	Endo2
Ehd2	3.39435e-08	0.458418	1.58157	0.182	0.078	0.000594826	Endo2
Ubald2	3.55763e-08	0.466056	1.5937	0.153	0.06	0.00062344	Endo2
Psme1	3.6757e-08	0.568772	1.7661	0.433	0.299	0.000644129	Endo2
Meis2	3.81011e-08	0.317524	1.37372	0.562	0.371	0.000667684	Endo2
Cenpa	4.00748e-08	0.500714	1.6499	0.138	0.051	0.00070227	Endo2
Hmg20b	4.08993e-08	0.592629	1.80874	0.399	0.266	0.000716719	Endo2
Atrx	4.83906e-08	0.394501	1.48364	0.773	0.713	0.000847997	Endo2
Ppp3ca	5.2816e-08	0.669248	1.95277	0.281	0.16	0.000925547	Endo2
Klf7	5.38044e-08	0.423113	1.52671	0.222	0.106	0.000942869	Endo2
Stat1	5.52965e-08	0.449525	1.56757	0.197	0.089	0.000969017	Endo2
Limch1	5.90479e-08	0.520405	1.68271	0.187	0.083	0.00103476	Endo2
Ephb4	5.97109e-08	0.460954	1.58559	0.172	0.073	0.00104637	Endo2
Vta1	6.21349e-08	0.442256	1.55621	0.172	0.073	0.00108885	Endo2
Samd9l	8.16726e-08	0.520904	1.68355	0.177	0.078	0.00143123	Endo2
Fkbp1a	9.35593e-08	0.559922	1.75054	0.468	0.352	0.00163953	Endo2
Cpd	1.20637e-07	0.466128	1.59381	0.197	0.092	0.00211404	Endo2
Son	1.41294e-07	0.357144	1.42924	0.768	0.718	0.00247604	Endo2
Gnb4	1.65475e-07	0.575063	1.77724	0.281	0.158	0.00289978	Endo2
Ptplad2	1.6553e-07	0.454684	1.57568	0.182	0.082	0.00290075	Endo2
Mtus1	1.98116e-07	0.526448	1.69291	0.172	0.077	0.00347178	Endo2
Phactr2	2.38288e-07	0.521421	1.68442	0.227	0.115	0.00417575	Endo2
Thsd7a	2.44023e-07	0.403768	1.49746	0.113	0.04	0.00427625	Endo2
Dgkz	2.48152e-07	0.330054	1.39104	0.113	0.04	0.00434861	Endo2
Grb14	2.52623e-07	0.491079	1.63408	0.172	0.077	0.00442696	Endo2
Amotl1	2.56592e-07	0.546421	1.72706	0.276	0.154	0.00449651	Endo2
Sipa1	2.78442e-07	0.415899	1.51573	0.118	0.043	0.00487942	Endo2
Psmb10	4.51332e-07	0.505156	1.65724	0.192	0.093	0.00790914	Endo2
Il10rb	4.53246e-07	0.330355	1.39146	0.103	0.036	0.00794269	Endo2
2610305D13Rik	5.4592e-07	0.44306	1.55747	0.158	0.069	0.0095667	Endo2
Mtss1	6.24588e-07	0.489362	1.63127	0.192	0.092	0.0109453	Endo2
Marcks	6.27817e-07	0.368885	1.44612	0.64	0.535	0.0110019	Endo2
Mpzl1	6.89458e-07	0.461092	1.58581	0.291	0.171	0.0120821	Endo2
Mbnl2	7.44043e-07	0.477142	1.61146	0.409	0.284	0.0130386	Endo2
Sypl	8.27383e-07	0.563932	1.75757	0.325	0.204	0.0144991	Endo2
Mki67	8.6682e-07	0.389883	1.47681	0.251	0.132	0.0151902	Endo2
Clic1	8.7701e-07	0.554416	1.74092	0.369	0.249	0.0153687	Endo2
Cttnbp2	9.05285e-07	0.477719	1.61239	0.172	0.08	0.0158642	Endo2
Arhgef1	1.00525e-06	0.402993	1.4963	0.167	0.076	0.0176161	Endo2
Tgfbr2	1.22309e-06	0.390807	1.47817	0.177	0.082	0.0214335	Endo2
Psmb8	1.28104e-06	0.476186	1.60992	0.286	0.172	0.022449	Endo2
Hist1h2an	1.57415e-06	0.690487	1.99469	0.212	0.109	0.0275854	Endo2
Acly	1.58351e-06	0.552085	1.73687	0.192	0.098	0.0277494	Endo2
Jarid2	1.60123e-06	0.487666	1.62851	0.172	0.082	0.02806	Endo2
Foxo1	1.65651e-06	0.50382	1.65503	0.202	0.102	0.0290286	Endo2
Phf14	1.67165e-06	0.516537	1.67621	0.429	0.313	0.0292939	Endo2
Ccdc28b	1.70448e-06	0.498979	1.64704	0.153	0.069	0.0298693	Endo2
Git2	1.82499e-06	0.397597	1.48824	0.123	0.049	0.031981	Endo2
Etnk1	2.22684e-06	0.492129	1.63579	0.148	0.066	0.0390231	Endo2
Pitpnc1	2.62837e-06	0.402325	1.4953	0.153	0.069	0.0460595	Endo2
Smarca2	2.78089e-06	0.383685	1.46768	0.522	0.4	0.0487323	Endo2
Abca1	2.85432e-06	0.431537	1.53962	0.138	0.06	0.0500192	Endo2
Cep68	2.93308e-06	0.469631	1.5994	0.143	0.063	0.0513992	Endo2
Btg1	2.95913e-06	0.525846	1.69189	0.232	0.131	0.0518558	Endo2
Slc39a10	3.20349e-06	0.543235	1.72157	0.217	0.118	0.056138	Endo2
Hsd3b7	3.25326e-06	0.342875	1.40899	0.108	0.042	0.0570101	Endo2
Myh9	3.7649e-06	0.445704	1.56159	0.414	0.301	0.065976	Endo2
Stx6	4.18446e-06	0.372584	1.45148	0.163	0.077	0.0733285	Endo2
Lrp10	4.25159e-06	0.51322	1.67066	0.177	0.089	0.0745049	Endo2
Fam160b1	4.61875e-06	0.303772	1.35496	0.133	0.057	0.0809389	Endo2
Arpc1b	5.29758e-06	0.521878	1.68519	0.365	0.257	0.0928347	Endo2
Arl4a	5.62477e-06	0.446722	1.56318	0.207	0.11	0.0985685	Endo2
Hist1h2ae	5.98825e-06	0.701993	2.01777	0.192	0.1	0.104938	Endo2
Crim1	6.10166e-06	0.307244	1.35967	0.118	0.049	0.106926	Endo2
Ltbr	6.17354e-06	0.503652	1.65475	0.177	0.091	0.108185	Endo2
Mllt4	6.36182e-06	0.453957	1.57453	0.276	0.167	0.111485	Endo2
Birc5	6.85314e-06	0.534351	1.70634	0.158	0.075	0.120094	Endo2
Txnip	6.95891e-06	0.500457	1.64948	0.266	0.159	0.121948	Endo2
Lbr	7.01943e-06	0.540759	1.71731	0.232	0.136	0.123009	Endo2
Tecpr1	7.79498e-06	0.387568	1.47339	0.113	0.046	0.136599	Endo2
Rassf1	8.22401e-06	0.525178	1.69076	0.158	0.077	0.144118	Endo2
Swap70	9.82905e-06	0.526183	1.69246	0.172	0.087	0.172244	Endo2
Ptk2	1.00884e-05	0.329969	1.39093	0.108	0.044	0.176789	Endo2
Gm26883	1.03368e-05	0.520053	1.68212	0.158	0.077	0.181142	Endo2
Flnb	1.16444e-05	0.381344	1.46425	0.123	0.054	0.204057	Endo2
Zfp664	1.18956e-05	0.405688	1.50033	0.261	0.156	0.208458	Endo2
Kctd12b	1.256e-05	0.300298	1.35026	0.103	0.041	0.220101	Endo2
Fam13c	1.36678e-05	0.3364	1.3999	0.143	0.066	0.239514	Endo2
Atox1	1.4466e-05	0.506655	1.65973	0.414	0.315	0.253501	Endo2
Wasf2	1.56399e-05	0.452988	1.57301	0.404	0.295	0.274074	Endo2
Tmem176a	1.60431e-05	0.429377	1.5363	0.177	0.091	0.28114	Endo2
Ccdc125	1.67349e-05	0.460617	1.58505	0.108	0.045	0.293262	Endo2
Hist1h2ag	1.68899e-05	0.718388	2.05112	0.241	0.141	0.295979	Endo2
Cdc42bpb	1.68992e-05	0.385047	1.46968	0.103	0.042	0.296142	Endo2
Stx2	1.81552e-05	0.416225	1.51623	0.128	0.058	0.318152	Endo2
Pvrl2	1.94665e-05	0.459437	1.58318	0.123	0.056	0.341132	Endo2
Lcorl	2.02266e-05	0.451234	1.57025	0.148	0.073	0.35445	Endo2
Stox2	2.21063e-05	0.388276	1.47444	0.172	0.089	0.387391	Endo2
Ctnnbip1	2.34774e-05	0.399883	1.49165	0.158	0.079	0.411417	Endo2
Snn	2.40753e-05	0.308713	1.36167	0.113	0.048	0.421896	Endo2
Dennd5b	2.41056e-05	0.321872	1.37971	0.103	0.042	0.422427	Endo2
Fcgrt	2.44337e-05	0.404028	1.49785	0.227	0.131	0.428176	Endo2
Rhoj	2.44342e-05	0.435631	1.54594	0.369	0.257	0.428184	Endo2
Hoxd9	2.68129e-05	0.424204	1.52837	0.177	0.093	0.469869	Endo2
Abhd17a	2.71902e-05	0.272601	1.31338	0.103	0.042	0.476482	Endo2
H2-K1	2.73348e-05	0.371467	1.44986	0.281	0.178	0.479014	Endo2
Mef2d	2.7772e-05	0.391166	1.4787	0.108	0.046	0.486677	Endo2
Hist1h2ap	2.93707e-05	0.744248	2.10486	0.281	0.179	0.514692	Endo2
Yes1	3.36199e-05	0.492067	1.63569	0.163	0.084	0.589156	Endo2
C230081A13Rik	3.41057e-05	0.408851	1.50509	0.143	0.07	0.597668	Endo2
Pim3	3.43596e-05	0.418272	1.51933	0.113	0.05	0.602118	Endo2
Plcb1	3.48403e-05	0.362065	1.43629	0.128	0.059	0.610542	Endo2
Mtf2	3.56141e-05	0.475452	1.60874	0.286	0.19	0.624102	Endo2
Sh3bgrl3	3.81817e-05	0.482642	1.62035	0.232	0.137	0.669096	Endo2
Hist1h2ad	4.51875e-05	0.643292	1.90273	0.212	0.121	0.791866	Endo2
Vwa1	4.53975e-05	0.376998	1.4579	0.108	0.047	0.795546	Endo2
Arhgef2	4.61363e-05	0.574895	1.77694	0.202	0.118	0.808493	Endo2
Stmn1	4.74377e-05	0.451306	1.57036	0.271	0.174	0.831298	Endo2
Slc9a3r2	4.94081e-05	0.411055	1.50841	0.222	0.132	0.865828	Endo2
Ywhab	4.97544e-05	0.398596	1.48973	0.557	0.5	0.871896	Endo2
Ifnar2	5.18497e-05	0.325085	1.38415	0.182	0.098	0.908614	Endo2
Rap1a	5.37334e-05	0.500201	1.64905	0.271	0.182	0.941624	Endo2
Ccl21a	0	3.92003	50.4019	0.5	0.001	0	EndoLym
Gm21541	0	3.82911	46.0215	0.536	0.001	0	EndoLym
Gm13304	0	3.78329	43.9605	0.5	0.001	0	EndoLym
Ccl21b	0	2.68241	14.6203	0.357	0	0	EndoLym
Mmrn1	0	1.96002	7.09945	0.357	0	0	EndoLym
Gm10591	4.59333e-287	2.38119	10.8178	0.286	0	8.04936e-283	EndoLym
Prox1	7.14613e-273	2.47322	11.8606	0.429	0.002	1.25229e-268	EndoLym
Prrt4	1.71298e-113	0.755123	2.12787	0.143	0	3.00182e-109	EndoLym
Apold1	2.00435e-99	1.55837	4.75109	0.321	0.005	3.51243e-95	EndoLym
Cldn11	6.24126e-99	1.48421	4.41147	0.214	0.002	1.09372e-94	EndoLym
Gpm6a	4.3524e-98	1.12223	3.07171	0.286	0.004	7.62715e-94	EndoLym
Lyve1	1.12312e-87	2.64863	14.1347	0.286	0.004	1.96815e-83	EndoLym
Stmn2	1.86758e-76	1.26911	3.55769	0.286	0.005	3.27275e-72	EndoLym
Flt4	8.5172e-71	1.20955	3.35196	0.25	0.004	1.49255e-66	EndoLym
D830026I12Rik	2.35386e-65	1.14556	3.1442	0.286	0.006	4.1249e-61	EndoLym
Gm10600	2.8697e-61	0.71774	2.04979	0.143	0.001	5.02886e-57	EndoLym
Pecam1	1.13355e-57	1.66855	5.30448	0.643	0.039	1.98643e-53	EndoLym
Gm17167	3.08372e-57	0.855083	2.35157	0.214	0.004	5.4039e-53	EndoLym
Cldn5	4.71785e-55	1.58179	4.86368	0.464	0.021	8.26756e-51	EndoLym
Maff	7.28314e-51	1.11339	3.04466	0.214	0.005	1.2763e-46	EndoLym
Kank3	4.51065e-49	1.42787	4.16981	0.536	0.032	7.90447e-45	EndoLym
Klhl4	7.03136e-46	1.2623	3.53354	0.286	0.01	1.23218e-41	EndoLym
Egfl7	8.625e-46	1.98162	7.25445	0.714	0.062	1.51144e-41	EndoLym
Reln	2.10286e-44	0.874233	2.39704	0.143	0.002	3.68505e-40	EndoLym
Foxc2	3.02137e-44	0.554838	1.74166	0.143	0.002	5.29465e-40	EndoLym
Ptprb	8.62129e-39	1.36448	3.91368	0.536	0.039	1.51079e-34	EndoLym
Crmp1	8.06604e-38	0.631055	1.87959	0.107	0.001	1.41349e-33	EndoLym
Lmo2	1.1683e-37	1.17238	3.22968	0.321	0.015	2.04733e-33	EndoLym
Gja4	1.81516e-37	1.40866	4.09049	0.357	0.019	3.18089e-33	EndoLym
Parvb	7.22745e-37	1.10663	3.02414	0.286	0.012	1.26654e-32	EndoLym
Sema3d	9.31745e-37	1.14582	3.14502	0.25	0.009	1.63279e-32	EndoLym
Stab1	3.03743e-35	1.18348	3.26573	0.321	0.016	5.3228e-31	EndoLym
Fam43a	1.45372e-34	1.04189	2.83457	0.25	0.01	2.5475e-30	EndoLym
Podxl	4.30406e-33	1.52237	4.58307	0.429	0.031	7.54243e-29	EndoLym
Gngt2	3.64686e-32	1.0521	2.86365	0.25	0.011	6.39075e-28	EndoLym
Plaur	5.46655e-32	0.738634	2.09307	0.143	0.003	9.57958e-28	EndoLym
Gimap6	2.55331e-31	1.15071	3.16043	0.429	0.032	4.47442e-27	EndoLym
Scn3a	5.2292e-31	1.16155	3.19487	0.179	0.006	9.16365e-27	EndoLym
Grap	1.4601e-29	1.25536	3.50911	0.321	0.019	2.55868e-25	EndoLym
Kif26a	1.85134e-27	0.864956	2.3749	0.214	0.009	3.24428e-23	EndoLym
Kdr	2.14377e-27	1.52617	4.60054	0.5	0.05	3.75675e-23	EndoLym
Ecscr	2.96791e-27	1.33258	3.79083	0.393	0.031	5.20096e-23	EndoLym
Plk2	6.36843e-27	1.23247	3.42969	0.321	0.021	1.116e-22	EndoLym
Lrrn4cl	1.08078e-25	1.06577	2.90308	0.179	0.007	1.89396e-21	EndoLym
Tc2n	1.31616e-25	1.00306	2.72663	0.214	0.01	2.30644e-21	EndoLym
Rasgrp3	7.25781e-23	0.982693	2.67164	0.286	0.02	1.27186e-18	EndoLym
Elk3	7.13063e-21	1.69867	5.46667	0.536	0.079	1.24957e-16	EndoLym
Nrcam	7.64879e-21	0.631011	1.87951	0.107	0.003	1.34037e-16	EndoLym
Hhex	5.19835e-20	0.864407	2.3736	0.214	0.013	9.10959e-16	EndoLym
Myct1	2.6304e-19	1.13598	3.11421	0.214	0.013	4.60952e-15	EndoLym
Sgk1	1.21139e-18	1.06871	2.91163	0.286	0.024	2.12285e-14	EndoLym
Dock4	1.2406e-18	0.697204	2.00813	0.143	0.006	2.17403e-14	EndoLym
Sdpr	1.78179e-18	1.63611	5.13516	0.893	0.281	3.12242e-14	EndoLym
Afap1l1	5.44101e-18	1.25356	3.50278	0.321	0.032	9.53482e-14	EndoLym
Nfat5	7.83664e-18	1.54665	4.69571	0.75	0.189	1.37329e-13	EndoLym
Arap3	2.24444e-17	0.932366	2.54051	0.179	0.01	3.93316e-13	EndoLym
Clca1	1.875e-16	0.648717	1.91308	0.107	0.004	3.28575e-12	EndoLym
She	2.62729e-16	0.706844	2.02758	0.214	0.016	4.60407e-12	EndoLym
Cpne2	2.99841e-16	0.792785	2.20954	0.214	0.016	5.25442e-12	EndoLym
Rnase4	3.92542e-16	1.19273	3.29606	0.429	0.062	6.87891e-12	EndoLym
Cav2	1.57427e-15	1.13889	3.1233	0.321	0.037	2.75874e-11	EndoLym
Tie1	1.60224e-15	0.7859	2.19438	0.214	0.017	2.80776e-11	EndoLym
Pcsk6	2.7723e-15	0.87138	2.39021	0.179	0.012	4.85818e-11	EndoLym
Gpr116	3.75745e-15	1.44165	4.22766	0.464	0.078	6.58456e-11	EndoLym
Ptpre	6.67931e-15	0.774132	2.16871	0.179	0.012	1.17048e-10	EndoLym
Scarf1	7.1609e-15	0.729476	2.07399	0.143	0.008	1.25488e-10	EndoLym
Ramp2	8.58175e-15	1.56168	4.76683	0.5	0.093	1.50387e-10	EndoLym
Ushbp1	1.00383e-14	0.934927	2.54703	0.25	0.024	1.75911e-10	EndoLym
Gucy1b3	2.46144e-14	0.751468	2.12011	0.286	0.031	4.31343e-10	EndoLym
Lypd6	4.66394e-14	0.699606	2.01296	0.107	0.005	8.17309e-10	EndoLym
Nfatc1	1.09536e-13	0.806015	2.23897	0.143	0.009	1.91952e-09	EndoLym
Klf2	1.12589e-13	0.721897	2.05833	0.214	0.019	1.973e-09	EndoLym
Meox1	1.40433e-13	0.470142	1.60022	0.107	0.005	2.46096e-09	EndoLym
Emcn	1.40792e-13	1.12951	3.09415	0.286	0.033	2.46724e-09	EndoLym
Calcrl	2.5861e-13	0.971629	2.64225	0.321	0.042	4.53188e-09	EndoLym
Kbtbd11	6.65746e-13	0.586111	1.79699	0.107	0.005	1.16665e-08	EndoLym
Unc5b	9.70637e-13	0.809453	2.24668	0.179	0.014	1.70094e-08	EndoLym
Ppfibp1	1.17153e-12	1.37881	3.97019	0.571	0.145	2.053e-08	EndoLym
Dusp2	1.72645e-12	0.444555	1.5598	0.107	0.005	3.02543e-08	EndoLym
Dmtn	3.7045e-12	0.75581	2.12934	0.143	0.01	6.49176e-08	EndoLym
Plvap	8.09037e-12	0.857069	2.35625	0.214	0.022	1.41776e-07	EndoLym
Fgd5	1.06819e-11	0.628885	1.87552	0.179	0.016	1.8719e-07	EndoLym
Tal1	1.4009e-11	0.498424	1.64613	0.107	0.006	2.45494e-07	EndoLym
Rasip1	1.70775e-11	0.868649	2.38369	0.214	0.022	2.99267e-07	EndoLym
Rab11a	1.81101e-11	1.29335	3.64497	0.607	0.182	3.17362e-07	EndoLym
Cav1	2.05311e-11	1.36266	3.90658	0.607	0.163	3.59787e-07	EndoLym
Fgd6	2.6611e-11	0.666188	1.9468	0.179	0.016	4.66331e-07	EndoLym
Lrrc32	3.05029e-11	0.718247	2.05084	0.179	0.016	5.34532e-07	EndoLym
Gimap1	5.33705e-11	0.813659	2.25615	0.214	0.024	9.35264e-07	EndoLym
Cd109	5.33855e-11	0.655575	1.92625	0.143	0.011	9.35527e-07	EndoLym
Ece1	7.12421e-11	1.21647	3.37526	0.464	0.106	1.24845e-06	EndoLym
Rapgef3	7.88654e-11	0.720442	2.05534	0.143	0.011	1.38204e-06	EndoLym
Aplnr	9.11035e-11	1.03711	2.82105	0.214	0.024	1.5965e-06	EndoLym
N4bp3	1.20375e-10	1.17685	3.24414	0.25	0.034	2.10946e-06	EndoLym
Mfsd4	1.25564e-10	0.768077	2.15562	0.143	0.011	2.20038e-06	EndoLym
Pde2a	1.70123e-10	0.896956	2.45213	0.143	0.012	2.98123e-06	EndoLym
Esam	1.71211e-10	1.1428	3.13553	0.321	0.052	3.0003e-06	EndoLym
Olfm1	1.75611e-10	1.32506	3.7624	0.321	0.055	3.07741e-06	EndoLym
Cd97	2.80563e-10	0.783987	2.19019	0.179	0.018	4.91659e-06	EndoLym
Map4k2	2.82967e-10	0.752618	2.12255	0.179	0.018	4.95871e-06	EndoLym
Plcg1	2.93976e-10	1.17068	3.22419	0.464	0.113	5.15163e-06	EndoLym
Hs3st1	3.91125e-10	0.52743	1.69457	0.107	0.007	6.85408e-06	EndoLym
Cthrc1	1.06209e-09	0.677124	1.96821	0.143	0.013	1.86121e-05	EndoLym
Fgl2	1.08053e-09	2.09676	8.13973	0.357	0.072	1.89351e-05	EndoLym
Fxyd6	1.11917e-09	1.30423	3.68484	0.464	0.118	1.96123e-05	EndoLym
Lyl1	1.6402e-09	0.538063	1.71269	0.107	0.007	2.87428e-05	EndoLym
Mrc1	1.76208e-09	0.667408	1.94918	0.107	0.007	3.08787e-05	EndoLym
Tshz2	2.07444e-09	1.12669	3.08542	0.821	0.391	3.63525e-05	EndoLym
Pde4b	2.70601e-09	0.884118	2.42085	0.143	0.013	4.74202e-05	EndoLym
Vim	3.26591e-09	1.64969	5.20536	0.821	0.46	5.72319e-05	EndoLym
Net1	3.28861e-09	1.73875	5.69024	0.429	0.111	5.76295e-05	EndoLym
Gbp5	3.41163e-09	0.583509	1.79232	0.107	0.008	5.97854e-05	EndoLym
Itga9	3.945e-09	0.783937	2.19008	0.214	0.029	6.91322e-05	EndoLym
Chp2	4.5456e-09	0.61733	1.85397	0.143	0.013	7.9657e-05	EndoLym
Itga6	5.16043e-09	1.01992	2.77296	0.393	0.089	9.04313e-05	EndoLym
Ccdc3	6.79973e-09	0.918342	2.50513	0.143	0.014	0.000119158	EndoLym
C130074G19Rik	6.89137e-09	0.782556	2.18706	0.286	0.048	0.000120764	EndoLym
Fbln2	1.34021e-08	0.931941	2.53943	0.25	0.04	0.000234858	EndoLym
Pard6g	1.70761e-08	1.77276	5.88707	0.286	0.054	0.000299242	EndoLym
Ets1	1.76829e-08	0.843247	2.3239	0.321	0.064	0.000309875	EndoLym
Foxp1	1.8976e-08	1.35404	3.87303	0.571	0.201	0.000332535	EndoLym
Grk5	1.92914e-08	0.265201	1.30369	0.107	0.008	0.000338062	EndoLym
Myzap	1.97092e-08	0.651998	1.91937	0.143	0.014	0.000345384	EndoLym
Unc45b	1.99357e-08	0.980567	2.66597	0.143	0.015	0.000349354	EndoLym
Sox18	2.12916e-08	0.637016	1.89083	0.107	0.008	0.000373114	EndoLym
Malat1	2.2055e-08	0.637595	1.89193	1	0.997	0.000386491	EndoLym
Atp10d	2.44831e-08	0.473584	1.60574	0.107	0.008	0.000429043	EndoLym
Trim16	2.69047e-08	0.94315	2.56806	0.143	0.015	0.000471478	EndoLym
Sgk3	2.9841e-08	0.656352	1.92775	0.179	0.022	0.000522933	EndoLym
Sox4	3.04858e-08	1.16539	3.20717	0.679	0.326	0.000534234	EndoLym
Fam167b	3.56132e-08	0.706449	2.02678	0.143	0.015	0.000624086	EndoLym
Rai14	3.69033e-08	0.867911	2.38193	0.179	0.023	0.000646693	EndoLym
Tmsb10	4.40258e-08	0.979521	2.66318	0.929	0.821	0.000771507	EndoLym
Dtx1	4.43348e-08	0.825025	2.28194	0.214	0.032	0.000776923	EndoLym
Dleu2	5.35658e-08	0.623768	1.86595	0.179	0.023	0.000938687	EndoLym
Gimap5	5.84986e-08	0.70084	2.01544	0.179	0.023	0.00102513	EndoLym
Eln	7.38692e-08	0.593583	1.81046	0.143	0.015	0.00129448	EndoLym
Sptbn1	8.42481e-08	1.11863	3.06065	0.75	0.425	0.00147636	EndoLym
Nostrin	9.24434e-08	0.671653	1.95747	0.107	0.009	0.00161998	EndoLym
Procr	9.93128e-08	0.990648	2.69298	0.25	0.044	0.00174036	EndoLym
Aplp2	1.25816e-07	1.0069	2.73711	0.75	0.372	0.00220481	EndoLym
Cd93	1.52512e-07	0.805847	2.23859	0.286	0.055	0.00267262	EndoLym
Nek3	1.53823e-07	0.733628	2.08262	0.107	0.01	0.00269559	EndoLym
Fam189a2	1.62523e-07	0.720306	2.05506	0.179	0.025	0.00284805	EndoLym
Tnfrsf11a	1.642e-07	0.519199	1.68068	0.107	0.01	0.00287745	EndoLym
Neat1	1.77678e-07	1.07153	2.91986	0.464	0.153	0.00311363	EndoLym
Hoxb4	1.89912e-07	0.804078	2.23464	0.214	0.035	0.00332802	EndoLym
Ptpn14	1.93751e-07	0.822781	2.27682	0.214	0.035	0.00339529	EndoLym
Chst15	2.69443e-07	0.623411	1.86528	0.107	0.01	0.00472172	EndoLym
Fhdc1	2.71328e-07	0.33351	1.39586	0.107	0.01	0.00475476	EndoLym
Ehd4	2.88872e-07	1.15256	3.1663	0.357	0.092	0.00506219	EndoLym
Prdm4	2.90798e-07	0.378515	1.46011	0.143	0.017	0.00509594	EndoLym
Ubash3b	3.01452e-07	0.97474	2.65048	0.286	0.06	0.00528264	EndoLym
Ndrg1	4.11771e-07	1.01528	2.76013	0.179	0.026	0.00721587	EndoLym
Serinc3	7.19977e-07	1.27076	3.56356	0.464	0.162	0.0126169	EndoLym
Rassf9	9.15367e-07	0.875606	2.40033	0.179	0.027	0.0160409	EndoLym
Plekhg1	9.40023e-07	0.727551	2.07001	0.143	0.018	0.016473	EndoLym
Atp13a3	9.7415e-07	0.67786	1.96966	0.214	0.038	0.017071	EndoLym
Sh3gl3	1.05823e-06	0.390059	1.47707	0.107	0.011	0.0185443	EndoLym
Git1	1.13408e-06	0.626055	1.87022	0.179	0.027	0.0198736	EndoLym
Lyn	1.31012e-06	0.57517	1.77743	0.179	0.028	0.0229585	EndoLym
Sepp1	1.79532e-06	1.19014	3.28754	0.607	0.273	0.0314612	EndoLym
Tpm3	1.87258e-06	0.78073	2.18307	0.786	0.492	0.0328151	EndoLym
Tgfbr2	2.27096e-06	0.864328	2.37341	0.321	0.084	0.0397963	EndoLym
Utrn	2.46724e-06	1.00659	2.73624	0.464	0.166	0.0432359	EndoLym
Macf1	2.71519e-06	1.02234	2.77968	0.607	0.288	0.047581	EndoLym
Mgat1	3.33467e-06	0.65349	1.92224	0.25	0.054	0.0584367	EndoLym
Gbp4	3.58247e-06	0.55852	1.74808	0.143	0.02	0.0627791	EndoLym
Gpihbp1	3.7541e-06	0.618722	1.85655	0.143	0.02	0.0657868	EndoLym
Arrdc3	4.66905e-06	1.10259	3.01196	0.25	0.058	0.0818204	EndoLym
Thsd7a	4.84795e-06	0.791441	2.20657	0.214	0.042	0.0849555	EndoLym
Gria2	5.05645e-06	0.479537	1.61533	0.107	0.012	0.0886093	EndoLym
Eogt	5.41023e-06	0.774929	2.17044	0.179	0.031	0.0948089	EndoLym
Sult1a1	6.38374e-06	0.487414	1.6281	0.143	0.021	0.111869	EndoLym
Flt1	6.61779e-06	0.928795	2.53146	0.179	0.031	0.11597	EndoLym
Prrg2	6.62634e-06	0.928754	2.53135	0.25	0.058	0.11612	EndoLym
Dock9	7.6477e-06	0.833274	2.30084	0.286	0.074	0.134018	EndoLym
Celsr1	7.80645e-06	0.726127	2.06706	0.143	0.021	0.1368	EndoLym
Fzd6	8.31383e-06	0.882825	2.41772	0.25	0.059	0.145692	EndoLym
Mpp7	8.48221e-06	0.942883	2.56737	0.286	0.076	0.148642	EndoLym
Npr1	8.99059e-06	0.751693	2.12059	0.107	0.013	0.157551	EndoLym
Cbfa2t3	9.57385e-06	0.686571	1.98689	0.143	0.021	0.167772	EndoLym
Oplah	9.579e-06	0.463862	1.5902	0.107	0.013	0.167862	EndoLym
Stox2	1.35228e-05	0.778179	2.1775	0.321	0.091	0.236973	EndoLym
Fam198b	1.36174e-05	0.559821	1.75036	0.143	0.022	0.238632	EndoLym
Gm608	1.36568e-05	0.78557	2.19366	0.25	0.06	0.239322	EndoLym
Piezo2	1.59805e-05	0.644719	1.90545	0.214	0.045	0.280042	EndoLym
Pdgfb	1.65551e-05	0.711615	2.03728	0.107	0.013	0.290111	EndoLym
Tek	1.76354e-05	0.405911	1.50067	0.143	0.022	0.309043	EndoLym
Ephb4	1.79486e-05	0.663485	1.94155	0.286	0.076	0.31453	EndoLym
Erg	1.86941e-05	0.559371	1.74957	0.143	0.022	0.327596	EndoLym
Mtdh	1.87987e-05	0.918837	2.50637	0.75	0.492	0.329428	EndoLym
Tm4sf1	2.00287e-05	0.706628	2.02714	0.357	0.109	0.350983	EndoLym
Prcp	2.22249e-05	0.871334	2.3901	0.214	0.048	0.38947	EndoLym
Slc7a1	2.71652e-05	1.11127	3.03821	0.214	0.05	0.476042	EndoLym
Cyp2j6	3.20326e-05	0.528896	1.69706	0.143	0.024	0.561339	EndoLym
Fam174b	3.33991e-05	0.978286	2.65989	0.214	0.049	0.585286	EndoLym
Atp5s	3.40365e-05	0.646059	1.90801	0.143	0.024	0.596456	EndoLym
Dock6	3.50108e-05	0.761702	2.14192	0.214	0.049	0.613529	EndoLym
Elk4	3.80242e-05	0.760301	2.13892	0.286	0.081	0.666336	EndoLym
Wnk1	4.19283e-05	1.15933	3.18781	0.429	0.175	0.734751	EndoLym
Plxna2	4.565e-05	0.850992	2.34197	0.214	0.05	0.799971	EndoLym
Arhgef15	4.63499e-05	0.789521	2.20234	0.107	0.015	0.812235	EndoLym
Nfil3	4.6639e-05	0.5771	1.78087	0.107	0.014	0.817302	EndoLym
Pir	4.97909e-05	0.702704	2.01921	0.143	0.025	0.872535	EndoLym
Mafb	5.16931e-05	0.632268	1.88187	0.143	0.024	0.90587	EndoLym
Rapgef5	5.30879e-05	0.621184	1.86113	0.107	0.015	0.930312	EndoLym
Robo4	5.51172e-05	0.662593	1.93982	0.107	0.015	0.965874	EndoLym
St3gal6	5.66862e-05	0.83123	2.29614	0.179	0.037	0.993368	EndoLym
Bmx	3.69039e-253	1.01663	2.76386	0.197	0	6.46705e-249	Endo_three
St8sia6	5.65531e-229	0.983626	2.67414	0.211	0.001	9.91036e-225	Endo_three
Pecam1	1.1474e-209	2.12386	8.36337	0.761	0.033	2.0107e-205	Endo_three
Gja4	3.83711e-203	2.03419	7.64603	0.521	0.015	6.72416e-199	Endo_three
Lmo2	7.51227e-201	1.77001	5.87093	0.465	0.011	1.31645e-196	Endo_three
Ptprb	7.10029e-185	2.19285	8.96068	0.718	0.034	1.24425e-180	Endo_three
Mmrn2	1.14196e-157	1.62978	5.10274	0.479	0.016	2.00117e-153	Endo_three
Sema3g	1.33052e-156	1.23788	3.44829	0.324	0.007	2.33161e-152	Endo_three
Cldn5	1.4298e-147	1.89248	6.63582	0.479	0.018	2.50558e-143	Endo_three
Ly6c1	4.88264e-146	2.05922	7.83986	0.577	0.028	8.55633e-142	Endo_three
Egfl7	1.32017e-139	1.96372	7.12577	0.789	0.057	2.31347e-135	Endo_three
Ly6c2	2.0665e-133	1.36025	3.89718	0.408	0.014	3.62134e-129	Endo_three
Flt1	3.51139e-125	1.87747	6.53691	0.521	0.026	6.15336e-121	Endo_three
Podxl	4.39639e-122	1.67839	5.35691	0.521	0.027	7.70424e-118	Endo_three
Cd93	4.92529e-119	1.9235	6.84485	0.676	0.049	8.63108e-115	Endo_three
Icam2	1.61654e-115	1.19546	3.30507	0.38	0.014	2.83282e-111	Endo_three
Ifi203	1.39401e-114	1.84251	6.31237	0.563	0.035	2.44286e-110	Endo_three
Scin	9.84055e-114	0.892726	2.44178	0.239	0.005	1.72446e-109	Endo_three
C130074G19Rik	5.07423e-112	1.87021	6.48968	0.62	0.042	8.89207e-108	Endo_three
8430408G22Rik	2.32656e-104	0.586932	1.79846	0.127	0.001	4.07707e-100	Endo_three
Bcl6b	4.04553e-104	1.03683	2.82027	0.268	0.007	7.08938e-100	Endo_three
Car7	1.59658e-103	0.508693	1.66312	0.113	0.001	2.79784e-99	Endo_three
Ecscr	7.07902e-100	1.32015	3.74399	0.479	0.028	1.24053e-95	Endo_three
Abcb1a	9.76815e-95	1.49711	4.46875	0.451	0.026	1.71177e-90	Endo_three
Rasgrp3	1.56506e-94	1.36639	3.92118	0.366	0.017	2.74261e-90	Endo_three
Hhex	8.5216e-94	1.00143	2.72216	0.296	0.011	1.49333e-89	Endo_three
Afap1l1	1.01425e-92	1.48634	4.4209	0.465	0.029	1.77737e-88	Endo_three
Sema7a	1.61515e-91	0.693046	1.9998	0.169	0.003	2.83039e-87	Endo_three
Procr	4.31102e-91	1.73782	5.68494	0.535	0.039	7.55464e-87	Endo_three
Epas1	2.62245e-90	1.39137	4.02036	0.479	0.031	4.59558e-86	Endo_three
Esam	1.80752e-83	1.57102	4.81154	0.563	0.048	3.1675e-79	Endo_three
C430049B03Rik	1.55551e-82	1.41745	4.12657	0.366	0.02	2.72587e-78	Endo_three
Myct1	5.2709e-81	1.03565	2.81695	0.282	0.011	9.23672e-77	Endo_three
Mndal	2.96022e-80	1.51334	4.54186	0.437	0.029	5.18749e-76	Endo_three
Ushbp1	4.91023e-78	1.21759	3.37905	0.366	0.021	8.6047e-74	Endo_three
Ace	3.01044e-77	0.53061	1.69997	0.113	0.001	5.27549e-73	Endo_three
Rsad2	8.16559e-77	1.48747	4.42588	0.338	0.018	1.43094e-72	Endo_three
Eogt	5.81532e-76	1.30622	3.6922	0.408	0.027	1.01908e-71	Endo_three
Eltd1	8.17304e-76	1.04161	2.83378	0.254	0.01	1.43224e-71	Endo_three
Rbp7	3.26414e-74	0.770937	2.16179	0.127	0.002	5.72008e-70	Endo_three
Gpr116	8.5515e-73	1.84435	6.32401	0.634	0.073	1.49857e-68	Endo_three
Kdr	9.45732e-73	1.54102	4.66934	0.521	0.047	1.6573e-68	Endo_three
Erg	1.06242e-72	1.42662	4.1646	0.338	0.019	1.86179e-68	Endo_three
Tie1	2.78773e-72	0.996947	2.71	0.296	0.014	4.88522e-68	Endo_three
Tm4sf1	8.57531e-71	2.49625	12.1369	0.718	0.103	1.50274e-66	Endo_three
Rasip1	8.0728e-70	1.21015	3.35397	0.338	0.02	1.41468e-65	Endo_three
Gm4070	1.21514e-68	1.37679	3.96215	0.38	0.026	2.12942e-64	Endo_three
Clec1a	5.57875e-68	0.747857	2.11247	0.169	0.004	9.7762e-64	Endo_three
Gvin1	1.3235e-67	1.33188	3.78816	0.38	0.026	2.3193e-63	Endo_three
Prcp	4.17219e-67	1.38628	3.99995	0.479	0.044	7.31135e-63	Endo_three
Gimap1	1.33087e-66	1.12293	3.07384	0.338	0.021	2.33221e-62	Endo_three
Uaca	3.3494e-65	1.76038	5.81468	0.634	0.083	5.86949e-61	Endo_three
Gimap5	4.81206e-63	1.08751	2.96689	0.324	0.02	8.43265e-59	Endo_three
Unc5b	6.58161e-62	0.991199	2.69446	0.254	0.012	1.15336e-57	Endo_three
Cyp26b1	1.08193e-61	0.700395	2.01455	0.113	0.002	1.89598e-57	Endo_three
Cdh5	3.949e-59	1.66168	5.26817	0.563	0.071	6.92023e-55	Endo_three
Dll4	7.10324e-59	0.76484	2.14865	0.197	0.008	1.24477e-54	Endo_three
Fam101b	1.558e-56	1.55054	4.71403	0.634	0.09	2.73024e-52	Endo_three
Fam198b	2.95627e-56	1.28672	3.62088	0.296	0.019	5.18056e-52	Endo_three
Sox18	5.77837e-56	0.618044	1.8553	0.183	0.007	1.0126e-51	Endo_three
Stmn2	7.60042e-56	0.965057	2.62494	0.155	0.005	1.3319e-51	Endo_three
Arhgef15	2.92297e-55	0.899181	2.45759	0.239	0.012	5.12221e-51	Endo_three
Jag1	1.4659e-52	1.74174	5.70725	0.479	0.057	2.56885e-48	Endo_three
Clec14a	2.06331e-51	1.19065	3.28923	0.394	0.037	3.61575e-47	Endo_three
Grrp1	2.55556e-51	0.975609	2.65278	0.239	0.014	4.47836e-47	Endo_three
Palmd	5.80214e-51	1.38241	3.9845	0.423	0.044	1.01677e-46	Endo_three
Fgd5	1.16263e-50	0.952491	2.59216	0.239	0.014	2.03739e-46	Endo_three
Tek	1.88301e-50	1.07107	2.91851	0.282	0.019	3.29978e-46	Endo_three
Kank3	3.62264e-50	1.10205	3.01034	0.352	0.031	6.34831e-46	Endo_three
Gm26862	2.85551e-49	0.982559	2.67128	0.268	0.018	5.00399e-45	Endo_three
Cyyr1	3.51089e-48	1.17477	3.23741	0.282	0.021	6.15249e-44	Endo_three
Cxcl12	2.84449e-47	2.5254	12.4959	0.69	0.146	4.98468e-43	Endo_three
Clic5	2.91652e-47	1.10139	3.00834	0.225	0.013	5.11091e-43	Endo_three
Tal1	3.8916e-47	0.673867	1.96181	0.141	0.005	6.81964e-43	Endo_three
Ramp2	2.13629e-46	1.55899	4.75402	0.563	0.089	3.74364e-42	Endo_three
Vwf	6.64449e-45	0.908797	2.48134	0.141	0.005	1.16438e-40	Endo_three
Kitl	1.97758e-44	1.42186	4.14481	0.563	0.092	3.46551e-40	Endo_three
Upp1	4.3761e-42	0.609493	1.8395	0.113	0.003	7.66868e-38	Endo_three
S1pr1	6.10257e-42	0.99077	2.69331	0.225	0.015	1.06941e-37	Endo_three
Hey1	1.18603e-40	0.717436	2.04917	0.113	0.004	2.07841e-36	Endo_three
Plk2	5.23712e-40	1.09807	2.99836	0.254	0.02	9.17754e-36	Endo_three
Adcy4	2.10723e-39	0.837069	2.30959	0.197	0.012	3.6927e-35	Endo_three
Edn1	6.51014e-38	1.28722	3.62272	0.296	0.029	1.14084e-33	Endo_three
Emcn	1.28302e-37	1.04169	2.83401	0.31	0.031	2.24837e-33	Endo_three
Egfl8	3.72274e-37	0.696053	2.00582	0.127	0.005	6.52374e-33	Endo_three
Robo4	1.19688e-36	0.776652	2.17418	0.197	0.013	2.09742e-32	Endo_three
Tmem88	1.41475e-36	0.925945	2.52425	0.268	0.024	2.47921e-32	Endo_three
Acvrl1	4.6494e-36	0.688097	1.98993	0.239	0.019	8.14761e-32	Endo_three
Utrn	1.82505e-35	1.52514	4.59578	0.662	0.161	3.19822e-31	Endo_three
Notch4	3.01917e-35	0.563096	1.7561	0.127	0.005	5.29079e-31	Endo_three
Gimap6	3.94383e-35	0.948208	2.58108	0.296	0.03	6.91117e-31	Endo_three
Calcrl	7.54811e-35	1.06496	2.90073	0.338	0.04	1.32273e-30	Endo_three
Pcdh17	3.20357e-34	0.876285	2.40196	0.183	0.012	5.61394e-30	Endo_three
Slfn5	5.66206e-34	0.694207	2.00212	0.239	0.021	9.92219e-30	Endo_three
Rnf144a	6.54205e-34	1.07578	2.93227	0.268	0.027	1.14643e-29	Endo_three
Plxnd1	9.30091e-34	1.0671	2.90694	0.366	0.048	1.62989e-29	Endo_three
Gimap4	1.2141e-33	0.803513	2.23337	0.239	0.021	2.12758e-29	Endo_three
Sox17	2.40373e-33	1.70344	5.49279	0.676	0.186	4.21229e-29	Endo_three
Pcsk5	2.40857e-33	0.891034	2.43765	0.254	0.024	4.22079e-29	Endo_three
Lrrc8c	2.88289e-33	0.719983	2.0544	0.197	0.015	5.05198e-29	Endo_three
Prex2	9.90106e-33	1.26503	3.54319	0.296	0.034	1.73506e-28	Endo_three
Cxcr4	1.51202e-32	0.790516	2.20453	0.254	0.025	2.64967e-28	Endo_three
Ece1	2.48397e-32	1.21964	3.38597	0.521	0.103	4.35291e-28	Endo_three
Ctla2a	3.98397e-32	1.2143	3.36794	0.38	0.053	6.98151e-28	Endo_three
Nos3	3.91072e-31	0.593273	1.8099	0.141	0.008	6.85314e-27	Endo_three
Thsd1	6.2296e-31	0.704588	2.02301	0.197	0.016	1.09167e-26	Endo_three
Gpihbp1	1.25975e-30	0.899044	2.45725	0.211	0.018	2.20758e-26	Endo_three
Fli1	1.26018e-30	0.891958	2.4399	0.239	0.023	2.20833e-26	Endo_three
Abcg2	8.81954e-30	1.18917	3.28435	0.38	0.058	1.54554e-25	Endo_three
Cd34	1.25547e-29	1.17167	3.22737	0.592	0.138	2.20008e-25	Endo_three
Adamts9	1.34935e-29	1.05318	2.86674	0.254	0.027	2.36461e-25	Endo_three
Vim	1.73919e-29	1.56979	4.80563	0.901	0.457	3.04776e-25	Endo_three
Plscr2	2.67926e-29	0.552563	1.7377	0.113	0.005	4.69514e-25	Endo_three
Car4	2.82556e-29	0.688951	1.99163	0.113	0.005	4.9515e-25	Endo_three
Myo10	3.74634e-29	1.26887	3.55682	0.479	0.098	6.56509e-25	Endo_three
Cav1	8.42277e-29	1.37776	3.966	0.62	0.16	1.47601e-24	Endo_three
Kif26a	1.22235e-28	0.651064	1.91758	0.141	0.009	2.14205e-24	Endo_three
Ablim1	1.43819e-28	1.15147	3.16284	0.408	0.071	2.52028e-24	Endo_three
Vsig2	4.82392e-28	0.51722	1.67736	0.141	0.009	8.45344e-24	Endo_three
St3gal6	7.65814e-28	0.907364	2.47778	0.282	0.035	1.34201e-23	Endo_three
Jag2	1.10881e-27	0.439843	1.55246	0.127	0.007	1.94308e-23	Endo_three
Crip2	2.71762e-27	1.33194	3.78839	0.606	0.166	4.76236e-23	Endo_three
B2m	2.78636e-27	1.40472	4.07439	0.845	0.395	4.88282e-23	Endo_three
Lef1	3.29436e-26	0.848875	2.33702	0.268	0.033	5.77303e-22	Endo_three
Syt15	5.86069e-26	0.572875	1.77336	0.113	0.006	1.02703e-21	Endo_three
Parvb	6.80006e-26	0.649799	1.91516	0.155	0.012	1.19164e-21	Endo_three
Cdh13	7.71117e-26	0.659858	1.93452	0.127	0.008	1.35131e-21	Endo_three
Prom1	9.7162e-26	0.965474	2.62603	0.31	0.046	1.70267e-21	Endo_three
Arap3	2.30819e-25	0.420532	1.52277	0.141	0.01	4.04488e-21	Endo_three
9430020K01Rik	5.34445e-25	0.824881	2.28161	0.225	0.025	9.36562e-21	Endo_three
Pcdh1	9.03546e-25	0.685217	1.9842	0.169	0.015	1.58337e-20	Endo_three
Ptprm	1.2996e-24	0.841822	2.32059	0.239	0.029	2.27742e-20	Endo_three
Glul	1.91825e-24	1.3761	3.95944	0.465	0.11	3.36154e-20	Endo_three
Apbb2	2.03709e-24	1.05695	2.87757	0.423	0.086	3.56979e-20	Endo_three
Dnm3	2.27699e-24	0.764977	2.14894	0.169	0.015	3.99019e-20	Endo_three
Mansc1	4.94361e-24	0.596238	1.81528	0.141	0.011	8.66318e-20	Endo_three
4931406P16Rik	5.90908e-24	1.26811	3.55414	0.366	0.068	1.03551e-19	Endo_three
BC028528	6.84867e-24	0.957379	2.60486	0.324	0.052	1.20016e-19	Endo_three
Ets1	7.88611e-24	1.1007	3.00628	0.352	0.062	1.38196e-19	Endo_three
Abi3	1.10189e-23	0.437714	1.54916	0.113	0.007	1.93096e-19	Endo_three
Klf2	1.73722e-23	0.854614	2.35047	0.183	0.018	3.04431e-19	Endo_three
Tm6sf1	1.94344e-23	0.587583	1.79963	0.155	0.013	3.40568e-19	Endo_three
Sdpr	2.03285e-23	1.41853	4.13106	0.732	0.279	3.56236e-19	Endo_three
Ly6e	4.22196e-23	1.329	3.77725	0.69	0.265	7.39857e-19	Endo_three
Trim47	4.49048e-23	0.870378	2.38781	0.282	0.042	7.86912e-19	Endo_three
Efna1	5.50254e-23	0.789248	2.20174	0.225	0.027	9.64265e-19	Endo_three
Sparc	9.91322e-23	0.76399	2.14683	0.986	0.735	1.73719e-18	Endo_three
Sox13	1.31887e-22	0.629545	1.87676	0.197	0.022	2.31119e-18	Endo_three
Thsd7a	9.50578e-22	0.961749	2.61627	0.268	0.04	1.66579e-17	Endo_three
Gimap8	2.61594e-21	0.633358	1.88393	0.155	0.014	4.58418e-17	Endo_three
Atp10d	3.58527e-21	0.629956	1.87753	0.113	0.008	6.28283e-17	Endo_three
Slc39a8	1.69668e-20	1.0499	2.85737	0.197	0.024	2.97326e-16	Endo_three
Sp100	1.8477e-20	1.14743	3.15007	0.324	0.061	3.2379e-16	Endo_three
Slc9a3r2	2.57004e-20	1.4776	4.3824	0.465	0.131	4.50375e-16	Endo_three
Gnai2	4.73593e-20	1.31284	3.7167	0.634	0.248	8.29924e-16	Endo_three
Ly6a	8.41302e-20	0.881607	2.41478	0.225	0.032	1.4743e-15	Endo_three
S100a13	9.5657e-20	1.01986	2.77282	0.366	0.08	1.67629e-15	Endo_three
Prkd2	1.19155e-19	0.710538	2.03509	0.268	0.043	2.08807e-15	Endo_three
H2-D1	2.22307e-19	1.31242	3.71517	0.676	0.289	3.8957e-15	Endo_three
Dysf	2.56254e-19	0.398262	1.48923	0.127	0.011	4.4906e-15	Endo_three
Cav2	3.3054e-19	0.813948	2.2568	0.239	0.036	5.79239e-15	Endo_three
2900026A02Rik	4.45897e-19	1.01205	2.75125	0.38	0.087	7.8139e-15	Endo_three
Unc13b	1.01851e-18	0.659506	1.93384	0.169	0.019	1.78484e-14	Endo_three
Nfat5	1.37916e-18	1.11357	3.04521	0.563	0.187	2.41684e-14	Endo_three
Alox12	1.43695e-18	0.443359	1.55793	0.113	0.009	2.51811e-14	Endo_three
Calm1	1.73448e-18	0.829627	2.29246	0.958	0.775	3.03951e-14	Endo_three
Frmd3	2.45986e-18	0.596706	1.81613	0.113	0.009	4.31065e-14	Endo_three
Slc6a6	2.62302e-18	1.44029	4.22191	0.577	0.229	4.59658e-14	Endo_three
Vamp5	3.46139e-18	0.663519	1.94161	0.183	0.023	6.06574e-14	Endo_three
Snrk	8.99141e-18	0.990559	2.69274	0.408	0.103	1.57565e-13	Endo_three
Bst2	1.33639e-17	1.26386	3.53904	0.38	0.096	2.34189e-13	Endo_three
Tspan13	1.91308e-17	0.980499	2.66579	0.465	0.131	3.35247e-13	Endo_three
Col4a1	1.96665e-17	1.50558	4.50678	0.648	0.276	3.44635e-13	Endo_three
Cthrc1	2.40648e-17	0.403525	1.49709	0.127	0.012	4.21711e-13	Endo_three
Fxyd5	5.48974e-17	0.616452	1.85234	0.183	0.024	9.62022e-13	Endo_three
Tmsb10	5.99067e-17	0.961572	2.61581	0.93	0.82	1.04981e-12	Endo_three
Plscr1	8.51878e-17	0.802989	2.2322	0.155	0.018	1.49283e-12	Endo_three
H2-Q6	1.09577e-16	0.696057	2.00583	0.183	0.025	1.92022e-12	Endo_three
Gbp7	1.11395e-16	1.16303	3.19962	0.493	0.16	1.95208e-12	Endo_three
Pdgfb	1.31e-16	0.625947	1.87002	0.127	0.012	2.29564e-12	Endo_three
She	1.54872e-16	0.691737	1.99718	0.141	0.015	2.71398e-12	Endo_three
Pik3r3	1.9177e-16	1.08142	2.94887	0.296	0.064	3.36057e-12	Endo_three
Gbp3	8.26522e-16	0.978219	2.65972	0.352	0.088	1.4484e-11	Endo_three
Hip1	1.01963e-15	0.978936	2.66162	0.394	0.106	1.78681e-11	Endo_three
Elk3	1.07815e-15	0.702582	2.01896	0.338	0.078	1.88935e-11	Endo_three
Stab1	1.38169e-15	0.488547	1.62995	0.141	0.016	2.42127e-11	Endo_three
Fbln2	1.41793e-15	0.893321	2.44323	0.225	0.039	2.48478e-11	Endo_three
Thbd	1.81385e-15	0.887417	2.42885	0.211	0.035	3.1786e-11	Endo_three
Id1	2.07844e-15	1.2083	3.3478	0.465	0.155	3.64226e-11	Endo_three
Tcf4	3.81584e-15	1.0355	2.81652	0.775	0.455	6.68687e-11	Endo_three
Xpr1	3.97986e-15	0.900707	2.46134	0.239	0.046	6.97431e-11	Endo_three
Spag9	4.36924e-15	0.996944	2.70999	0.437	0.139	7.65665e-11	Endo_three
Lpar4	4.69973e-15	0.668828	1.95195	0.239	0.044	8.2358e-11	Endo_three
Gbp9	4.75773e-15	0.706885	2.02767	0.225	0.04	8.33744e-11	Endo_three
Il10rb	5.58044e-15	0.718518	2.05139	0.211	0.036	9.77917e-11	Endo_three
6430548M08Rik	7.28748e-15	0.465817	1.59332	0.113	0.011	1.27706e-10	Endo_three
Anxa3	7.92321e-15	0.765805	2.15073	0.197	0.032	1.38846e-10	Endo_three
Id3	8.07929e-15	1.08673	2.96455	0.634	0.286	1.41582e-10	Endo_three
Igfbp3	9.69284e-15	1.44933	4.26027	0.352	0.095	1.69857e-10	Endo_three
Kctd12b	1.08177e-14	0.773483	2.1673	0.225	0.041	1.8957e-10	Endo_three
Ehd2	1.08707e-14	0.85384	2.34865	0.324	0.079	1.90499e-10	Endo_three
Sptbn1	1.19965e-14	1.01614	2.7625	0.732	0.423	2.10226e-10	Endo_three
Ptpn18	1.26973e-14	0.966981	2.62999	0.254	0.051	2.22508e-10	Endo_three
Arhgap31	1.40705e-14	1.05385	2.86868	0.268	0.057	2.46572e-10	Endo_three
Dkk2	1.4991e-14	0.850151	2.34	0.324	0.077	2.62702e-10	Endo_three
Fam171a1	1.51752e-14	0.814766	2.25865	0.296	0.067	2.65931e-10	Endo_three
Slc39a10	2.50126e-14	0.975092	2.65141	0.394	0.118	4.38321e-10	Endo_three
Cd97	2.57833e-14	0.47128	1.60204	0.141	0.017	4.51827e-10	Endo_three
Sorbs2	2.68697e-14	0.795274	2.21505	0.296	0.068	4.70864e-10	Endo_three
Tmsb4x	2.75144e-14	0.738061	2.09188	0.972	0.773	4.82162e-10	Endo_three
Pltp	3.80774e-14	0.998436	2.71403	0.338	0.09	6.67268e-10	Endo_three
Plvap	6.79917e-14	0.597413	1.81741	0.155	0.021	1.19149e-09	Endo_three
Hpgd	1.91924e-13	0.973195	2.64638	0.296	0.072	3.36328e-09	Endo_three
Clec2d	2.32772e-13	0.76768	2.15476	0.141	0.019	4.07909e-09	Endo_three
Met	2.34872e-13	0.629458	1.87659	0.197	0.035	4.1159e-09	Endo_three
Prex1	2.74598e-13	0.589847	1.80371	0.113	0.012	4.81205e-09	Endo_three
Rnf125	3.07866e-13	0.769161	2.15796	0.169	0.027	5.39505e-09	Endo_three
Gbp4	3.20321e-13	0.598257	1.81895	0.141	0.019	5.6133e-09	Endo_three
Sox7	3.29627e-13	0.646833	1.90948	0.127	0.016	5.77639e-09	Endo_three
Tecpr1	5.57378e-13	0.838344	2.31254	0.225	0.046	9.7675e-09	Endo_three
Fes	6.00426e-13	0.373774	1.45321	0.113	0.013	1.05219e-08	Endo_three
Ralb	8.27436e-13	0.920402	2.5103	0.338	0.096	1.45e-08	Endo_three
Serinc3	8.46105e-13	0.893851	2.44453	0.451	0.16	1.48271e-08	Endo_three
Grap	9.94413e-13	0.548624	1.73087	0.141	0.019	1.74261e-08	Endo_three
Ppap2a	1.04976e-12	1.02776	2.7948	0.352	0.105	1.83959e-08	Endo_three
Gimap9	1.08141e-12	0.49673	1.64334	0.169	0.027	1.89507e-08	Endo_three
Tgfb2	1.44163e-12	0.996618	2.7091	0.366	0.111	2.52631e-08	Endo_three
Sgk1	1.86466e-12	0.927557	2.52833	0.155	0.024	3.26763e-08	Endo_three
Efnb2	2.75324e-12	1.00177	2.7231	0.366	0.116	4.82478e-08	Endo_three
N4bp3	3.61146e-12	0.561715	1.75368	0.183	0.033	6.32872e-08	Endo_three
Tjp1	4.2285e-12	1.0163	2.76296	0.338	0.101	7.41002e-08	Endo_three
Stard4	4.23358e-12	0.765224	2.14948	0.268	0.066	7.41893e-08	Endo_three
Klf4	5.09414e-12	0.863568	2.37161	0.225	0.049	8.92698e-08	Endo_three
Rapgef5	1.07132e-11	0.479637	1.61549	0.113	0.014	1.87739e-07	Endo_three
Unc45b	1.16317e-11	0.563529	1.75686	0.113	0.014	2.03834e-07	Endo_three
Rapgef4	1.36831e-11	0.54712	1.72827	0.113	0.014	2.39783e-07	Endo_three
Jam2	1.5847e-11	0.504482	1.65613	0.155	0.026	2.77703e-07	Endo_three
Tinagl1	2.43328e-11	0.525176	1.69076	0.211	0.044	4.26408e-07	Endo_three
Ifnar1	2.61898e-11	0.86344	2.3713	0.338	0.105	4.58949e-07	Endo_three
Fam167b	2.91302e-11	0.399704	1.49138	0.113	0.014	5.10477e-07	Endo_three
Hspa12b	3.78839e-11	0.658454	1.9318	0.169	0.031	6.63877e-07	Endo_three
Mospd2	3.99706e-11	0.620701	1.86023	0.183	0.036	7.00445e-07	Endo_three
Nrp1	5.35631e-11	0.928285	2.53017	0.423	0.156	9.38641e-07	Endo_three
Col4a2	6.90574e-11	1.09475	2.98842	0.592	0.308	1.21016e-06	Endo_three
Igfbp7	7.11486e-11	0.715404	2.04501	0.915	0.661	1.24681e-06	Endo_three
Ifi44	7.73506e-11	0.468057	1.59689	0.113	0.015	1.35549e-06	Endo_three
Phf11d	8.24362e-11	0.689003	1.99173	0.197	0.042	1.44461e-06	Endo_three
Sat1	9.0919e-11	1.23621	3.44254	0.423	0.168	1.59326e-06	Endo_three
Itsn2	9.2947e-11	0.862591	2.36929	0.437	0.169	1.6288e-06	Endo_three
Marc2	9.62351e-11	0.944311	2.57104	0.437	0.178	1.68642e-06	Endo_three
Mkl2	1.28911e-10	0.670459	1.95513	0.211	0.048	2.25903e-06	Endo_three
Malat1	1.60232e-10	0.506579	1.6596	1	0.997	2.80791e-06	Endo_three
Sh3bp5	1.84593e-10	0.695618	2.00495	0.254	0.065	3.23481e-06	Endo_three
1810011O10Rik	2.33586e-10	0.521466	1.6845	0.127	0.019	4.09336e-06	Endo_three
Gng11	2.40039e-10	0.823801	2.27915	0.423	0.159	4.20644e-06	Endo_three
Foxo1	2.69649e-10	0.769776	2.15928	0.324	0.103	4.72532e-06	Endo_three
Ncoa7	2.97153e-10	0.922327	2.51514	0.338	0.113	5.20732e-06	Endo_three
Entpd1	3.581e-10	0.853643	2.34819	0.296	0.089	6.27534e-06	Endo_three
Tspan7	4.52269e-10	0.591573	1.80683	0.225	0.055	7.92557e-06	Endo_three
Elmo1	5.21971e-10	0.702599	2.01899	0.141	0.025	9.14702e-06	Endo_three
Git2	5.75506e-10	0.71347	2.04106	0.211	0.05	1.00852e-05	Endo_three
Lmcd1	5.88403e-10	0.482155	1.61956	0.127	0.02	1.03112e-05	Endo_three
Tmem204	6.26934e-10	0.484592	1.62351	0.127	0.02	1.09864e-05	Endo_three
Mmp15	7.03719e-10	0.545256	1.72505	0.155	0.029	1.2332e-05	Endo_three
Spock2	7.55765e-10	0.862527	2.36914	0.282	0.081	1.3244e-05	Endo_three
Arrb1	8.31135e-10	0.534244	1.70616	0.127	0.021	1.45648e-05	Endo_three
Ccdc88c	8.55663e-10	0.654529	1.92424	0.169	0.035	1.49946e-05	Endo_three
Ppm1f	1.08259e-09	0.583214	1.79179	0.141	0.025	1.89713e-05	Endo_three
Orai1	1.26261e-09	0.520095	1.68219	0.141	0.025	2.2126e-05	Endo_three
Cobll1	1.43213e-09	0.60715	1.83519	0.155	0.03	2.50966e-05	Endo_three
Adam15	1.80872e-09	0.701154	2.01608	0.183	0.04	3.16961e-05	Endo_three
Lxn	1.84223e-09	0.609815	1.84009	0.197	0.046	3.22832e-05	Endo_three
Stat2	1.86441e-09	0.668444	1.9512	0.211	0.052	3.26718e-05	Endo_three
Cd200	2.06376e-09	0.662058	1.93878	0.31	0.097	3.61654e-05	Endo_three
Fcho2	2.95041e-09	0.850619	2.3411	0.366	0.135	5.1703e-05	Endo_three
Rgl2	3.06606e-09	0.637613	1.89196	0.225	0.059	5.37296e-05	Endo_three
Nfib	4.02388e-09	0.888721	2.43202	0.592	0.326	7.05146e-05	Endo_three
9530082P21Rik	5.21454e-09	0.596213	1.81523	0.141	0.027	9.13797e-05	Endo_three
Sh3glb1	6.0719e-09	0.939771	2.5594	0.423	0.188	0.000106404	Endo_three
Ehd4	6.57364e-09	0.890192	2.4356	0.282	0.091	0.000115196	Endo_three
Itpr3	7.43672e-09	0.39146	1.47914	0.113	0.018	0.000130321	Endo_three
Ifnar2	8.5207e-09	0.772555	2.16529	0.296	0.099	0.000149317	Endo_three
Msn	1.13685e-08	0.753014	2.12339	0.408	0.172	0.000199222	Endo_three
Tpm3	1.73156e-08	0.777219	2.17541	0.704	0.491	0.000303439	Endo_three
Nim1	1.8505e-08	0.473862	1.60619	0.127	0.023	0.000324281	Endo_three
Iqgap1	1.93359e-08	0.827733	2.28813	0.563	0.321	0.000338842	Endo_three
Nfkbia	1.99598e-08	0.90517	2.47235	0.408	0.183	0.000349776	Endo_three
Gpd2	2.02626e-08	0.647164	1.91012	0.197	0.051	0.000355082	Endo_three
Scarb1	2.6619e-08	0.585319	1.79556	0.225	0.064	0.000466472	Endo_three
Mef2c	2.70089e-08	0.462388	1.58786	0.394	0.15	0.000473303	Endo_three
Ddit4	3.59552e-08	0.744633	2.10567	0.183	0.047	0.00063008	Endo_three
Sptan1	3.86745e-08	0.784569	2.19146	0.338	0.132	0.000677733	Endo_three
Mecom	4.16481e-08	0.762496	2.14362	0.451	0.198	0.000729841	Endo_three
Ets2	4.58429e-08	0.680783	1.97542	0.296	0.103	0.000803351	Endo_three
Luzp1	4.88915e-08	0.744207	2.10477	0.465	0.225	0.000856774	Endo_three
4930506M07Rik	4.90735e-08	0.670205	1.95464	0.239	0.074	0.000859964	Endo_three
Macf1	5.58355e-08	0.752029	2.1213	0.535	0.286	0.000978462	Endo_three
Sema6a	5.92032e-08	0.706877	2.02765	0.268	0.089	0.00103748	Endo_three
Ggta1	6.62553e-08	0.530433	1.69967	0.169	0.041	0.00116106	Endo_three
Dgke	7.8239e-08	0.560329	1.75125	0.127	0.025	0.00137106	Endo_three
H2-Q4	9.86494e-08	0.628362	1.87454	0.169	0.042	0.00172873	Endo_three
Cbfa2t3	1.49691e-07	0.402038	1.49487	0.113	0.021	0.00262319	Endo_three
Arpc1b	1.58945e-07	0.79544	2.21542	0.479	0.258	0.00278535	Endo_three
Necap2	1.86376e-07	0.591966	1.80754	0.239	0.077	0.00326605	Endo_three
Ssfa2	1.94175e-07	0.60615	1.83336	0.169	0.043	0.00340273	Endo_three
Tpgs2	2.01552e-07	0.63879	1.89419	0.197	0.056	0.00353199	Endo_three
Ier5	2.05695e-07	0.485763	1.62541	0.127	0.026	0.0036046	Endo_three
Clic4	2.23734e-07	0.618053	1.85531	0.423	0.191	0.00392071	Endo_three
Tpm4	2.44524e-07	0.676157	1.96631	0.62	0.388	0.00428504	Endo_three
C230081A13Rik	2.79144e-07	0.577268	1.78117	0.225	0.07	0.00489172	Endo_three
Hspg2	2.87275e-07	0.811643	2.2516	0.31	0.123	0.0050342	Endo_three
Heg1	2.94435e-07	0.839435	2.31506	0.31	0.124	0.00515968	Endo_three
Tmem176b	3.12261e-07	0.646603	1.90904	0.423	0.195	0.00547206	Endo_three
Samhd1	3.82539e-07	0.642728	1.90166	0.239	0.08	0.00670362	Endo_three
Notch1	4.25081e-07	0.626032	1.87018	0.239	0.081	0.00744911	Endo_three
C530008M17Rik	4.34558e-07	0.547192	1.72839	0.113	0.023	0.0076152	Endo_three
Itga6	4.48663e-07	0.777438	2.17589	0.254	0.089	0.00786238	Endo_three
Cdk17	5.07501e-07	0.466794	1.59487	0.141	0.033	0.00889344	Endo_three
Ppp1r13b	5.26126e-07	0.412354	1.51037	0.141	0.033	0.00921983	Endo_three
Cd2ap	5.85352e-07	0.793381	2.21086	0.606	0.416	0.0102577	Endo_three
Efcab4a	9.04094e-07	0.375841	1.45622	0.113	0.023	0.0158433	Endo_three
Stard9	9.62148e-07	0.5303	1.69944	0.155	0.04	0.0168607	Endo_three
Prkar2b	1.06368e-06	0.548478	1.73062	0.127	0.029	0.0186399	Endo_three
Gdpd3	1.06683e-06	0.580062	1.78615	0.155	0.04	0.0186952	Endo_three
Atox1	1.07883e-06	0.799323	2.22403	0.521	0.316	0.0189054	Endo_three
Ctnna1	1.17963e-06	0.575048	1.77722	0.535	0.308	0.0206719	Endo_three
Insr	1.25539e-06	0.629057	1.87584	0.169	0.048	0.0219994	Endo_three
Mllt4	1.2669e-06	0.722675	2.05994	0.366	0.168	0.0222011	Endo_three
Plcb1	1.26911e-06	0.515561	1.67458	0.197	0.06	0.0222399	Endo_three
Stat1	1.34811e-06	0.637041	1.89088	0.254	0.091	0.0236242	Endo_three
Gadd45g	1.43591e-06	0.55781	1.74684	0.155	0.041	0.0251629	Endo_three
Tgtp1	1.47953e-06	0.530793	1.70028	0.155	0.041	0.0259272	Endo_three
Flnb	1.56881e-06	0.484492	1.62335	0.183	0.055	0.0274918	Endo_three
Aplnr	1.88898e-06	0.460926	1.58554	0.113	0.024	0.0331024	Endo_three
Ccdc28b	2.13492e-06	0.603844	1.82914	0.211	0.07	0.0374124	Endo_three
Hmg20b	2.15671e-06	0.738661	2.09313	0.465	0.268	0.0377942	Endo_three
Tgtp2	2.40175e-06	0.586285	1.7973	0.155	0.042	0.0420882	Endo_three
Rac1	2.66012e-06	0.570055	1.76836	0.366	0.17	0.046616	Endo_three
Qk	2.67226e-06	0.561708	1.75367	0.352	0.155	0.0468287	Endo_three
Cd151	2.69478e-06	0.617062	1.85347	0.282	0.109	0.0472233	Endo_three
0610009E02Rik	2.749e-06	0.632106	1.88157	0.141	0.036	0.0481734	Endo_three
Dlc1	2.81081e-06	0.551268	1.73545	0.197	0.062	0.0492567	Endo_three
Tpm3-rs7	2.9043e-06	0.605272	1.83175	0.704	0.533	0.050895	Endo_three
AU021092	2.9433e-06	0.623443	1.86534	0.141	0.037	0.0515784	Endo_three
Adam10	3.04849e-06	0.681509	1.97686	0.352	0.165	0.0534217	Endo_three
Fam212a	3.05278e-06	0.399852	1.4916	0.113	0.025	0.053497	Endo_three
Plcg1	3.18438e-06	0.747571	2.11186	0.282	0.112	0.0558031	Endo_three
Fkbp1a	3.87297e-06	0.690746	1.9952	0.549	0.353	0.0678699	Endo_three
Gm20748	3.89788e-06	0.431056	1.53888	0.127	0.031	0.0683065	Endo_three
Arl5b	4.38165e-06	0.540804	1.71739	0.155	0.044	0.0767841	Endo_three
Chd7	4.55399e-06	0.414252	1.51324	0.127	0.031	0.0798042	Endo_three
Itgb1	4.77061e-06	0.516258	1.67575	0.775	0.608	0.0836001	Endo_three
Cxx1b	5.30002e-06	0.642044	1.90036	0.338	0.157	0.0928776	Endo_three
Samd8	5.46985e-06	0.406801	1.50201	0.141	0.037	0.0958537	Endo_three
Hdac7	5.4777e-06	0.619357	1.85773	0.211	0.074	0.0959913	Endo_three
Fzd6	5.56202e-06	0.598782	1.8199	0.183	0.058	0.0974689	Endo_three
Tmem86a	6.05341e-06	0.470126	1.6002	0.113	0.026	0.10608	Endo_three
Ndrg1	6.34109e-06	0.35279	1.42303	0.113	0.026	0.111121	Endo_three
Son	6.4206e-06	0.412455	1.51052	0.859	0.718	0.112515	Endo_three
Tnfsf10	6.59039e-06	0.607807	1.8364	0.113	0.027	0.11549	Endo_three
Btbd3	7.00915e-06	0.646024	1.90794	0.197	0.066	0.122828	Endo_three
Fam13c	7.06572e-06	0.702045	2.01787	0.197	0.067	0.12382	Endo_three
Slk	7.96379e-06	0.628901	1.87555	0.535	0.337	0.139557	Endo_three
Filip1	8.03256e-06	0.53645	1.70993	0.31	0.131	0.140763	Endo_three
Fryl	8.66018e-06	0.746134	2.10883	0.225	0.085	0.151761	Endo_three
Sparcl1	8.66981e-06	0.385356	1.47014	0.972	0.735	0.15193	Endo_three
Maoa	8.94997e-06	0.540314	1.71654	0.268	0.106	0.156839	Endo_three
Ralgapa1	9.36874e-06	0.604282	1.82994	0.169	0.052	0.164178	Endo_three
Eng	9.55896e-06	0.483997	1.62255	0.141	0.039	0.167511	Endo_three
Timm10b	9.68864e-06	0.709587	2.03315	0.296	0.129	0.169784	Endo_three
Itga1	1.08112e-05	0.44436	1.55949	0.225	0.08	0.189456	Endo_three
Amdhd2	1.20106e-05	0.554453	1.74099	0.113	0.028	0.210474	Endo_three
Ppp1r18	1.43078e-05	0.474559	1.60731	0.113	0.028	0.250731	Endo_three
Sept4	1.52705e-05	0.303046	1.35398	0.113	0.027	0.2676	Endo_three
Tanc1	1.59545e-05	0.593727	1.81073	0.197	0.07	0.279587	Endo_three
9930111J21Rik2	1.59781e-05	0.548313	1.73033	0.127	0.034	0.280001	Endo_three
Iigp1	1.66086e-05	0.638099	1.89288	0.324	0.154	0.291049	Endo_three
Amd1	1.68912e-05	0.983986	2.6751	0.38	0.212	0.296001	Endo_three
Ubald2	1.73552e-05	0.547341	1.72865	0.183	0.062	0.304133	Endo_three
Rdx	1.89485e-05	0.602503	1.82668	0.577	0.404	0.332054	Endo_three
Ebf1	1.89835e-05	0.558419	1.74791	0.296	0.131	0.332666	Endo_three
Btg1	1.97182e-05	0.520686	1.68318	0.296	0.132	0.345542	Endo_three
Swap70	2.13481e-05	0.711023	2.03607	0.225	0.088	0.374104	Endo_three
2810025M15Rik	2.24516e-05	0.540039	1.71607	0.183	0.063	0.393442	Endo_three
Mest	2.61508e-05	0.588137	1.80063	0.352	0.172	0.458267	Endo_three
St3gal5	2.899e-05	0.30355	1.35466	0.113	0.028	0.508021	Endo_three
Dusp6	2.94333e-05	0.504415	1.65602	0.127	0.035	0.515788	Endo_three
B4galt4	3.10443e-05	0.362703	1.43721	0.141	0.041	0.544021	Endo_three
Plcb4	3.19178e-05	0.555579	1.74295	0.282	0.124	0.559327	Endo_three
Dnajc1	3.21796e-05	0.728869	2.07274	0.366	0.191	0.563915	Endo_three
AK157302	3.23138e-05	0.480148	1.61631	0.225	0.088	0.566266	Endo_three
Cflar	3.27808e-05	0.476161	1.60988	0.268	0.114	0.57445	Endo_three
Phc2	3.30861e-05	0.383619	1.46759	0.127	0.035	0.579801	Endo_three
Oaz2	3.35222e-05	0.684881	1.98354	0.451	0.273	0.587442	Endo_three
Fam177a	3.4533e-05	0.481864	1.61909	0.197	0.073	0.605156	Endo_three
Dock6	3.51015e-05	0.486127	1.62601	0.155	0.049	0.615119	Endo_three
Ptprg	3.53956e-05	0.624826	1.86792	0.225	0.09	0.620272	Endo_three
F11r	3.54558e-05	0.573147	1.77384	0.239	0.097	0.621327	Endo_three
Plec	3.64322e-05	0.638892	1.89438	0.31	0.149	0.638438	Endo_three
Col18a1	3.7171e-05	0.515724	1.67485	0.408	0.217	0.651385	Endo_three
Tubb5	3.87645e-05	0.351814	1.42164	0.732	0.518	0.67931	Endo_three
Arhgap29	3.90894e-05	0.586356	1.79743	0.296	0.139	0.685002	Endo_three
Snapc3	4.01623e-05	0.553345	1.73906	0.211	0.082	0.703804	Endo_three
Mcl1	4.16137e-05	0.696802	2.00732	0.239	0.1	0.729238	Endo_three
Prnp	4.41468e-05	0.704158	2.02214	0.338	0.176	0.773628	Endo_three
Abhd17a	4.47247e-05	0.597216	1.81705	0.141	0.043	0.783755	Endo_three
Mllt3	4.59506e-05	0.557877	1.74696	0.324	0.157	0.805239	Endo_three
Prrg2	4.77748e-05	0.501876	1.65182	0.169	0.058	0.837205	Endo_three
Rftn1	5.01228e-05	0.313432	1.36811	0.127	0.036	0.878351	Endo_three
Mib1	5.02891e-05	0.688277	1.99028	0.268	0.121	0.881266	Endo_three
Dync1li1	5.16717e-05	0.539298	1.7148	0.225	0.091	0.905496	Endo_three
Baz2b	5.27846e-05	0.591511	1.80672	0.437	0.26	0.924997	Endo_three
Jarid2	5.61167e-05	0.729407	2.07385	0.211	0.084	0.98339	Endo_three
BC048679	0	1.31743	3.73382	0.466	0.022	0	GE
Wfdc15b	4.50939e-270	1.43066	4.18145	0.598	0.056	7.90225e-266	GE
Cxcl15	1.87908e-268	0.750324	2.11769	0.236	0.002	3.2929e-264	GE
Egfl6	5.54333e-248	1.33408	3.79649	0.475	0.035	9.71412e-244	GE
Sox9	3.38081e-214	1.04095	2.8319	0.344	0.018	5.92454e-210	GE
F5	1.39401e-206	0.910207	2.48484	0.304	0.014	2.44286e-202	GE
Foxa2	1.55323e-193	0.628573	1.87493	0.181	0.002	2.72188e-189	GE
Wif1	8.45604e-186	0.658525	1.93194	0.163	0.001	1.48184e-181	GE
Epcam	4.09556e-166	1.2615	3.53071	0.776	0.162	7.17707e-162	GE
Ehf	1.30029e-157	1.17907	3.25135	0.632	0.113	2.27863e-153	GE
Mitf	1.35708e-157	1.0297	2.80022	0.411	0.044	2.37815e-153	GE
Gstm7	2.44532e-146	1.10638	3.02339	0.439	0.055	4.28518e-142	GE
BC048546	4.31621e-144	0.761461	2.1414	0.19	0.007	7.56373e-140	GE
Aldh1a1	7.63751e-136	1.03243	2.80788	0.423	0.056	1.3384e-131	GE
Sp5	1.47138e-126	0.440484	1.55346	0.138	0.003	2.57845e-122	GE
Gpx2	1.57317e-125	0.515343	1.67421	0.135	0.003	2.75682e-121	GE
Msx1	2.30692e-124	1.11033	3.03535	0.742	0.183	4.04265e-120	GE
Ccnd1	1.04891e-123	1.25868	3.52075	0.761	0.227	1.8381e-119	GE
Rdh10	1.35539e-108	0.971779	2.64264	0.393	0.06	2.37518e-104	GE
Ppp2r2b	4.87219e-107	0.869114	2.3848	0.331	0.043	8.53802e-103	GE
Ppp1r1b	1.45085e-105	0.413157	1.51158	0.135	0.004	2.54246e-101	GE
Fermt1	2.20533e-102	1.01474	2.75864	0.577	0.133	3.86463e-98	GE
Dsp	9.80283e-100	1.00688	2.73705	0.42	0.075	1.71785e-95	GE
Akr1c19	3.00254e-98	0.486063	1.6259	0.19	0.013	5.26165e-94	GE
Rnf43	2.31409e-97	0.632057	1.88148	0.221	0.019	4.05521e-93	GE
Tgfbi	3.06294e-97	1.17347	3.23321	0.696	0.227	5.3675e-93	GE
Kctd14	2.6203e-95	0.802487	2.23108	0.319	0.045	4.59181e-91	GE
Bpifb5	4.0386e-95	0.442888	1.5572	0.104	0.002	7.07724e-91	GE
Cldn10	6.56862e-94	0.705127	2.0241	0.304	0.04	1.15109e-89	GE
Cited4	1.12017e-93	0.792461	2.20883	0.288	0.037	1.96299e-89	GE
Hoxb7	3.96038e-92	0.89176	2.43942	0.411	0.077	6.94017e-88	GE
Mt1	6.09111e-92	1.04603	2.84633	0.607	0.159	1.06741e-87	GE
Slc1a5	4.82836e-88	0.920923	2.51161	0.5	0.117	8.46122e-84	GE
Anpep	3.73067e-86	0.861505	2.36672	0.5	0.117	6.53763e-82	GE
Ncl	1.08674e-84	0.747963	2.11269	0.988	0.891	1.9044e-80	GE
Krt18	1.0986e-84	0.804571	2.23574	0.727	0.22	1.92519e-80	GE
Rnf128	1.7103e-84	0.871734	2.39105	0.595	0.155	2.99713e-80	GE
Etv5	5.96096e-84	0.598712	1.81977	0.19	0.016	1.0446e-79	GE
Sh2d4a	2.38457e-82	0.601575	1.82499	0.181	0.015	4.17872e-78	GE
Tmem213	8.46068e-80	0.331448	1.39298	0.101	0.003	1.48265e-75	GE
Slc26a2	5.9119e-79	0.893408	2.44344	0.328	0.057	1.036e-74	GE
4833423E24Rik	1.86397e-76	0.871911	2.39148	0.457	0.107	3.26641e-72	GE
Mecom	1.93973e-74	0.826175	2.28456	0.607	0.178	3.39918e-70	GE
Hsp90ab1	2.25515e-74	0.481183	1.61799	1	0.981	3.95193e-70	GE
Pfkfb3	4.05351e-73	0.508189	1.66228	0.16	0.013	7.10337e-69	GE
Lypd2	6.19044e-71	0.529127	1.69745	0.175	0.017	1.08481e-66	GE
Cd24a	1.91467e-69	0.644235	1.90453	0.629	0.185	3.35527e-65	GE
2810474O19Rik	5.02745e-69	0.962956	2.61943	0.736	0.309	8.8101e-65	GE
Ap3b2	8.29154e-69	0.600253	1.82258	0.252	0.038	1.45301e-64	GE
Iqgap2	9.44339e-69	0.810665	2.2494	0.34	0.069	1.65486e-64	GE
Ifitm1	2.1009e-68	0.981069	2.66731	0.831	0.454	3.68161e-64	GE
Pthlh	4.43017e-67	0.513767	1.67158	0.172	0.017	7.76344e-63	GE
Lbp	7.24177e-67	0.870218	2.38743	0.414	0.102	1.26905e-62	GE
Krt8	2.74236e-66	0.681425	1.97669	0.571	0.166	4.80571e-62	GE
Ivns1abp	5.848e-65	0.868308	2.38288	0.604	0.21	1.0248e-60	GE
Asb4	1.37123e-64	0.377956	1.4593	0.12	0.008	2.40294e-60	GE
Plekhs1	3.56836e-64	0.765723	2.15055	0.512	0.145	6.25319e-60	GE
Alad	7.84842e-64	0.842324	2.32176	0.448	0.122	1.37536e-59	GE
Mfsd6	1.75036e-63	0.571573	1.77105	0.224	0.032	3.06732e-59	GE
Wfdc2	1.1622e-62	0.331815	1.39349	0.715	0.222	2.03665e-58	GE
Fut9	7.15647e-62	0.663619	1.94181	0.279	0.051	1.2541e-57	GE
Fkbp4	9.81789e-60	0.828554	2.29	0.641	0.261	1.72049e-55	GE
Fzd10	4.05236e-58	0.626623	1.87128	0.267	0.049	7.10136e-54	GE
Arl4c	5.17673e-58	0.78139	2.18451	0.5	0.158	9.07171e-54	GE
Cgnl1	1.73597e-57	0.835496	2.30596	0.512	0.165	3.04211e-53	GE
St13	1.1096e-55	0.853624	2.34814	0.785	0.425	1.94447e-51	GE
Ifitm3	3.65392e-54	0.789549	2.2024	0.88	0.6	6.40312e-50	GE
Hoxb6	1.24573e-53	0.582324	1.79019	0.248	0.046	2.18302e-49	GE
Nfe2l3	1.33937e-52	0.42263	1.52597	0.178	0.024	2.34712e-48	GE
mt-Rnr2	3.12647e-51	0.690315	1.99434	1	0.998	5.47882e-47	GE
Dlx5	3.22455e-51	0.601266	1.82443	0.337	0.084	5.6507e-47	GE
Shisa2	5.84549e-51	0.296384	1.34499	0.104	0.008	1.02436e-46	GE
Zfp704	1.06104e-50	0.7769	2.17472	0.589	0.228	1.85936e-46	GE
Sox17	1.16342e-49	0.57875	1.78381	0.528	0.173	2.03877e-45	GE
Optn	1.20124e-49	0.486015	1.62582	0.163	0.022	2.10505e-45	GE
Noxa1	1.52223e-49	0.371953	1.45056	0.15	0.018	2.66756e-45	GE
Hmgn5	1.90555e-49	0.877448	2.40475	0.5	0.182	3.33928e-45	GE
Chd7	7.35465e-49	0.53104	1.7007	0.172	0.025	1.28883e-44	GE
Abcc4	4.11694e-48	0.406694	1.50184	0.169	0.024	7.21452e-44	GE
Tpd52	5.11117e-48	0.566937	1.76286	0.307	0.074	8.95682e-44	GE
Hes1	5.33511e-48	0.662854	1.94032	0.564	0.205	9.34924e-44	GE
Ptbp3	1.02672e-47	0.708383	2.0307	0.601	0.246	1.79923e-43	GE
Pitpnc1	1.27215e-47	0.538236	1.71298	0.276	0.061	2.22932e-43	GE
Grhl2	1.50908e-47	0.441451	1.55496	0.184	0.029	2.64451e-43	GE
Sdc4	2.57535e-47	0.625338	1.86888	0.712	0.318	4.51304e-43	GE
Met	3.58546e-47	0.403238	1.49666	0.184	0.029	6.28316e-43	GE
Pgm2l1	4.70223e-47	0.419631	1.5214	0.169	0.024	8.24019e-43	GE
Arnt2	5.10794e-47	0.532056	1.70243	0.23	0.045	8.95115e-43	GE
Ezr	5.95251e-47	0.677098	1.96816	0.429	0.134	1.04312e-42	GE
Ppp1r9a	7.29823e-47	0.752186	2.12163	0.454	0.154	1.27894e-42	GE
Mt2	4.10611e-46	0.735125	2.08574	0.38	0.11	7.19555e-42	GE
Hsp90aa1	1.24706e-45	0.723116	2.06085	0.813	0.497	2.18534e-41	GE
Rpsa-ps10	2.9896e-45	0.491794	1.63525	0.966	0.858	5.23897e-41	GE
Kit	4.61765e-45	0.432629	1.5413	0.123	0.013	8.09197e-41	GE
Gsta4	2.4898e-44	0.649156	1.91392	0.491	0.177	4.36312e-40	GE
Serbp1	2.77175e-44	0.484955	1.6241	0.963	0.855	4.85722e-40	GE
Knop1	2.97791e-44	0.719698	2.05381	0.601	0.259	5.21848e-40	GE
Gas2l3	5.18707e-44	0.663969	1.94249	0.267	0.062	9.08982e-40	GE
Nfib	5.19808e-44	0.705682	2.02523	0.669	0.311	9.10911e-40	GE
Celsr2	5.31292e-44	0.563936	1.75758	0.248	0.055	9.31037e-40	GE
Myo5c	1.02631e-43	0.383105	1.46683	0.138	0.018	1.7985e-39	GE
Eif3a	3.055e-43	0.682959	1.97973	0.883	0.659	5.35358e-39	GE
Dsg2	6.28267e-43	0.600158	1.82241	0.236	0.051	1.10098e-38	GE
Rmst	2.33838e-42	0.450813	1.56959	0.163	0.025	4.09778e-38	GE
Dlx6os1	4.07534e-42	0.597204	1.81703	0.233	0.051	7.14163e-38	GE
Ccdc125	1.02254e-41	0.524384	1.68942	0.202	0.039	1.7919e-37	GE
Bspry	1.23565e-41	0.391622	1.47938	0.16	0.025	2.16536e-37	GE
Tshr	5.68279e-41	0.323473	1.38192	0.132	0.017	9.95852e-37	GE
Bod1l	7.95557e-41	0.760554	2.13946	0.656	0.323	1.39413e-36	GE
Cyb5r3	8.10151e-41	0.542617	1.7205	0.758	0.375	1.41971e-36	GE
Anxa4	8.25069e-41	0.466166	1.59387	0.261	0.062	1.44585e-36	GE
Map7	1.5861e-40	0.51109	1.66711	0.224	0.049	2.77949e-36	GE
Myo6	1.87629e-40	0.606202	1.83345	0.347	0.103	3.28801e-36	GE
Prr15l	2.55987e-40	0.522718	1.68661	0.206	0.042	4.48591e-36	GE
1700025G04Rik	3.09634e-40	0.640896	1.89818	0.387	0.124	5.42602e-36	GE
Jak2	6.75932e-40	0.620172	1.85925	0.282	0.074	1.1845e-35	GE
Gm7676	1.92315e-39	0.740112	2.09617	0.626	0.31	3.37013e-35	GE
Rbm25	3.51206e-39	0.632857	1.88298	0.905	0.704	6.15454e-35	GE
Atrx	7.13183e-39	0.600927	1.82381	0.911	0.704	1.24978e-34	GE
Dgat2	7.76394e-39	0.543912	1.72273	0.365	0.113	1.36055e-34	GE
Wwc1	1.47727e-38	0.608142	1.83701	0.242	0.058	2.58877e-34	GE
Cdh1	1.92074e-38	0.490519	1.63316	0.282	0.074	3.36591e-34	GE
Cenpe	2.61082e-38	0.844462	2.32673	0.282	0.076	4.57519e-34	GE
Muc1	2.98644e-38	0.469424	1.59907	0.187	0.037	5.23344e-34	GE
Gm26924	4.29394e-38	1.39989	4.05475	0.825	0.594	7.5247e-34	GE
Cldn7	5.21405e-38	0.451116	1.57006	0.393	0.123	9.13711e-34	GE
H2afy	8.65704e-38	0.667415	1.94919	0.497	0.202	1.51706e-33	GE
Gm9843	3.25761e-37	0.332787	1.39485	0.997	0.973	5.70864e-33	GE
Pgpep1	3.58145e-37	0.553392	1.73914	0.19	0.039	6.27613e-33	GE
Hmga1-rs1	7.94585e-37	0.335674	1.39888	0.163	0.029	1.39243e-32	GE
Gramd1b	7.11709e-36	0.58386	1.79295	0.273	0.075	1.2472e-31	GE
Tenm4	7.97317e-36	0.503819	1.65503	0.27	0.073	1.39722e-31	GE
Dlx6	8.24496e-36	0.597993	1.81846	0.242	0.062	1.44485e-31	GE
Pax2	9.46494e-36	0.502083	1.65216	0.193	0.041	1.65864e-31	GE
Ptma	1.03992e-35	0.407761	1.50345	0.997	0.969	1.82236e-31	GE
Golga4	1.26443e-35	0.734058	2.08352	0.607	0.293	2.21578e-31	GE
Tuba4a	1.2812e-35	0.442958	1.55731	0.15	0.026	2.24517e-31	GE
Hook1	1.60349e-35	0.59838	1.81917	0.31	0.093	2.80996e-31	GE
Gstm1	2.74884e-35	0.68677	1.98729	0.497	0.214	4.81706e-31	GE
Trim2	1.09661e-34	0.568371	1.76539	0.356	0.119	1.9217e-30	GE
Rev3l	1.37178e-34	0.624981	1.86821	0.687	0.371	2.4039e-30	GE
Rpsa	3.32959e-34	0.477492	1.61203	0.926	0.773	5.83478e-30	GE
Slc12a2	3.8109e-34	0.591342	1.80641	0.301	0.092	6.67822e-30	GE
Tmc4	9.96887e-34	0.49777	1.64505	0.258	0.07	1.74694e-29	GE
Uhrf2	1.12266e-33	0.566454	1.76201	0.288	0.086	1.96736e-29	GE
Coro2a	3.61894e-33	0.536569	1.71013	0.245	0.066	6.34183e-29	GE
Smim22	9.03803e-33	0.509283	1.6641	0.233	0.061	1.58382e-28	GE
Sft2d2	1.15075e-32	0.411937	1.50974	0.184	0.04	2.01658e-28	GE
Hmga1	1.40703e-32	0.3815	1.46448	0.156	0.03	2.46568e-28	GE
Sema3e	1.57853e-32	0.356075	1.42771	0.163	0.032	2.76622e-28	GE
Tle1	1.95629e-32	0.525006	1.69047	0.255	0.07	3.4282e-28	GE
Cers6	2.90075e-32	0.409977	1.50678	0.19	0.043	5.08328e-28	GE
Slc44a3	3.37926e-32	0.362147	1.43641	0.107	0.015	5.92181e-28	GE
Gabrp	3.87945e-32	0.447235	1.56398	0.178	0.039	6.79834e-28	GE
Zfhx3	4.141e-32	0.610154	1.84071	0.442	0.18	7.25669e-28	GE
Pax8	4.56221e-32	0.440592	1.55363	0.175	0.038	7.99481e-28	GE
Dact2	1.19814e-31	0.28064	1.32398	0.101	0.013	2.09961e-27	GE
App	1.56801e-31	0.584854	1.79473	0.733	0.469	2.74779e-27	GE
St6gal1	1.5983e-31	0.370817	1.44892	0.153	0.029	2.80085e-27	GE
Cldn3	4.15414e-31	0.417929	1.51881	0.368	0.124	7.27971e-27	GE
Mal	8.43756e-31	0.438084	1.54974	0.209	0.052	1.4786e-26	GE
Sox4	9.36011e-31	0.595674	1.81425	0.61	0.312	1.64027e-26	GE
Rbbp7	1.07986e-30	0.613501	1.84689	0.706	0.462	1.89234e-26	GE
Atp1a1	1.32905e-30	0.58065	1.7872	0.353	0.128	2.32902e-26	GE
Hoxb4	1.89872e-30	0.384816	1.46934	0.15	0.029	3.32732e-26	GE
Foxp1	2.31087e-30	0.585614	1.79609	0.451	0.189	4.04956e-26	GE
Esrp1	3.02477e-30	0.445616	1.56145	0.187	0.044	5.3006e-26	GE
Scd2	3.45599e-30	0.578003	1.78248	0.644	0.343	6.05628e-26	GE
Homer2	3.50374e-30	0.407846	1.50357	0.144	0.028	6.13996e-26	GE
Rpl6	4.28073e-30	0.286559	1.33184	0.994	0.973	7.50156e-26	GE
Metap2	6.4898e-30	0.580876	1.7876	0.761	0.49	1.13727e-25	GE
Pwwp2a	1.0499e-29	0.577313	1.78125	0.267	0.082	1.83984e-25	GE
Epsti1	1.28543e-29	0.494916	1.64036	0.224	0.061	2.25259e-25	GE
Tmcc3	2.03084e-29	0.409205	1.50562	0.206	0.052	3.55885e-25	GE
Mgat4b	3.57323e-29	0.399072	1.49044	0.163	0.035	6.26172e-25	GE
Ikzf3	7.65373e-29	0.410013	1.50684	0.129	0.023	1.34124e-24	GE
Fxyd3	7.91685e-29	0.427053	1.53273	0.322	0.11	1.38735e-24	GE
Hk2	7.94767e-29	0.435637	1.54595	0.147	0.03	1.39275e-24	GE
Akap9	1.06009e-28	0.548522	1.73069	0.678	0.386	1.8577e-24	GE
Tmem238	1.19134e-28	0.39109	1.47859	0.215	0.057	2.0877e-24	GE
Llph	1.2594e-28	0.619798	1.85855	0.601	0.324	2.20697e-24	GE
Ptprf	2.64238e-28	0.509073	1.66375	0.356	0.133	4.6305e-24	GE
Gm16136	3.13532e-28	0.389618	1.47642	0.172	0.04	5.49433e-24	GE
Llgl2	5.14107e-28	0.358743	1.43153	0.153	0.033	9.00921e-24	GE
Arg2	5.58309e-28	0.320158	1.37735	0.101	0.015	9.7838e-24	GE
Itga6	5.88903e-28	0.407761	1.50345	0.264	0.081	1.03199e-23	GE
Spint2	5.92379e-28	0.438412	1.55024	0.42	0.165	1.03808e-23	GE
mt-Rnr1	7.93189e-28	0.858294	2.35913	0.644	0.378	1.38998e-23	GE
Tpm3-rs7	8.64742e-28	0.522126	1.68561	0.794	0.52	1.51537e-23	GE
Zfp599	2.53335e-27	0.279521	1.3225	0.104	0.016	4.43944e-23	GE
Chka	3.47604e-27	0.4478	1.56487	0.27	0.087	6.09142e-23	GE
Nucks1	3.94898e-27	0.776421	2.17368	0.577	0.328	6.92019e-23	GE
Krtcap3	9.85512e-27	0.433944	1.54333	0.19	0.05	1.72701e-22	GE
Nfix	1.475e-26	0.45577	1.57739	0.617	0.32	2.58479e-22	GE
Rpl22	2.3801e-26	0.337603	1.40158	0.969	0.891	4.17088e-22	GE
Tpm3	2.55335e-26	0.50364	1.65473	0.758	0.479	4.4745e-22	GE
Rps24	2.73826e-26	0.286969	1.33238	0.991	0.963	4.79852e-22	GE
Rpl36	4.61695e-26	0.42875	1.53534	0.929	0.801	8.09074e-22	GE
Eya2	1.0461e-25	0.357293	1.42945	0.184	0.048	1.83318e-21	GE
Cdcp1	1.59095e-25	0.3259	1.38528	0.141	0.03	2.78798e-21	GE
Rnase4	1.60066e-25	0.425329	1.53009	0.202	0.056	2.805e-21	GE
Sfpq	1.67151e-25	0.526878	1.69364	0.61	0.344	2.92916e-21	GE
Mllt4	3.99906e-25	0.5498	1.73291	0.38	0.159	7.00796e-21	GE
Itpr2	4.23726e-25	0.411708	1.50939	0.396	0.162	7.42538e-21	GE
Hmga2	7.86666e-25	0.375857	1.45624	0.212	0.061	1.37855e-20	GE
Car12	1.22181e-24	0.356614	1.42848	0.113	0.021	2.1411e-20	GE
Acsl4	1.49693e-24	0.486639	1.62684	0.248	0.082	2.62322e-20	GE
Steap2	4.05496e-24	0.336564	1.40013	0.135	0.029	7.1059e-20	GE
Golgb1	6.77233e-24	0.516464	1.67609	0.684	0.413	1.18678e-19	GE
Lgr5	8.08893e-24	0.447346	1.56416	0.221	0.069	1.4175e-19	GE
Tjp3	9.60317e-24	0.379085	1.46095	0.141	0.032	1.68286e-19	GE
Mgll	1.00484e-23	0.489537	1.63156	0.264	0.091	1.76088e-19	GE
Lmo7	1.04297e-23	0.449157	1.56699	0.242	0.08	1.8277e-19	GE
C630043F03Rik	1.15643e-23	0.285234	1.33007	0.15	0.035	2.02652e-19	GE
Rpl13a	1.70221e-23	0.28328	1.32748	0.966	0.923	2.98296e-19	GE
Top2a	2.16091e-23	1.01322	2.75445	0.331	0.136	3.78678e-19	GE
Sorbs2	2.34823e-23	0.283945	1.32836	0.212	0.063	4.11504e-19	GE
Taok3	2.73519e-23	0.402081	1.49493	0.245	0.081	4.79315e-19	GE
Lad1	2.86441e-23	0.290789	1.33748	0.126	0.027	5.01959e-19	GE
Prrc2c	3.41651e-23	0.453678	1.57409	0.887	0.703	5.9871e-19	GE
Chchd10	3.75383e-23	0.459919	1.58395	0.356	0.147	6.57821e-19	GE
Ap1m2	4.52118e-23	0.278993	1.3218	0.163	0.042	7.92292e-19	GE
Slc15a2	7.83341e-23	0.434086	1.54355	0.181	0.051	1.37273e-18	GE
Fau	8.4116e-23	0.303531	1.35463	0.985	0.93	1.47405e-18	GE
Rpl36-ps3	8.44172e-23	0.479422	1.61514	0.847	0.659	1.47933e-18	GE
Vps36	8.5853e-23	0.519388	1.681	0.411	0.187	1.50449e-18	GE
Clcn5	8.69248e-23	0.385299	1.47005	0.156	0.04	1.52327e-18	GE
Eml4	9.1487e-23	0.471051	1.60168	0.525	0.269	1.60322e-18	GE
Cenpf	1.63863e-22	0.819731	2.26989	0.27	0.1	2.87154e-18	GE
Ccar1	2.64387e-22	0.50408	1.65546	0.512	0.264	4.63312e-18	GE
Exph5	2.74313e-22	0.319247	1.37609	0.117	0.024	4.80706e-18	GE
Ptpn3	2.88314e-22	0.285721	1.33072	0.104	0.02	5.05242e-18	GE
Gm21887	3.12315e-22	0.37206	1.45072	0.172	0.047	5.47301e-18	GE
Adi1	3.14665e-22	0.437721	1.54917	0.19	0.056	5.51419e-18	GE
Ywhae	3.2243e-22	0.468325	1.59732	0.733	0.495	5.65027e-18	GE
Wdr89	3.55371e-22	0.282443	1.32637	0.985	0.956	6.22752e-18	GE
Prodh	3.83709e-22	0.37733	1.45839	0.138	0.033	6.72411e-18	GE
Map3k1	4.17233e-22	0.314165	1.36912	0.156	0.04	7.31159e-18	GE
Ifitm7	6.49937e-22	0.398641	1.4898	0.209	0.066	1.13895e-17	GE
Smarca4	9.44884e-22	0.465162	1.59227	0.42	0.194	1.65582e-17	GE
Ankrd29	1.66755e-21	0.431882	1.54015	0.196	0.061	2.92221e-17	GE
Fbxw7	2.18945e-21	0.414343	1.51338	0.187	0.056	3.8368e-17	GE
Oraov1	2.94615e-21	0.423388	1.52713	0.218	0.072	5.16283e-17	GE
Emid1	4.40381e-21	0.507482	1.6611	0.35	0.152	7.71724e-17	GE
Bag1	5.64944e-21	0.497106	1.64396	0.454	0.228	9.90008e-17	GE
1110004E09Rik	6.3482e-21	0.46625	1.59401	0.316	0.13	1.11246e-16	GE
Cd2ap	7.14799e-21	0.464853	1.59178	0.65	0.406	1.25261e-16	GE
Ap1s3	7.30349e-21	0.340522	1.40568	0.163	0.045	1.27986e-16	GE
Smarcc1	8.12846e-21	0.498062	1.64553	0.479	0.247	1.42443e-16	GE
Cep290	8.13159e-21	0.433477	1.54261	0.31	0.125	1.42498e-16	GE
Plat	8.63708e-21	0.386061	1.47117	0.442	0.204	1.51356e-16	GE
Clint1	8.87593e-21	0.49106	1.63405	0.347	0.152	1.55542e-16	GE
Hnrnpu	1.08212e-20	0.42408	1.52818	0.868	0.694	1.89632e-16	GE
Gcc2	1.59532e-20	0.440137	1.55292	0.408	0.191	2.79563e-16	GE
Chd4	1.61736e-20	0.449953	1.56824	0.798	0.625	2.83427e-16	GE
Irf6	1.77786e-20	0.418336	1.51943	0.239	0.085	3.11553e-16	GE
Thrsp	1.91717e-20	0.257248	1.29337	0.353	0.143	3.35965e-16	GE
Eef1b2	2.27285e-20	0.325176	1.38427	0.908	0.81	3.98294e-16	GE
Prps2	2.51934e-20	0.331973	1.39372	0.178	0.053	4.4149e-16	GE
Kif16b	2.60289e-20	0.328614	1.38904	0.129	0.031	4.5613e-16	GE
Mki67	2.79534e-20	0.810158	2.24826	0.304	0.127	4.89855e-16	GE
2610015P09Rik	2.82277e-20	0.455926	1.57763	0.209	0.07	4.94663e-16	GE
Dennd2d	3.1868e-20	0.322808	1.381	0.132	0.033	5.58455e-16	GE
Adipor2	3.80583e-20	0.404516	1.49858	0.255	0.094	6.66933e-16	GE
Nmt1	6.11324e-20	0.498638	1.64648	0.38	0.177	1.07128e-15	GE
Appl2	6.16449e-20	0.359891	1.43317	0.224	0.078	1.08026e-15	GE
Sltm	6.20961e-20	0.502204	1.65236	0.62	0.375	1.08817e-15	GE
Sgms1	8.12991e-20	0.319598	1.37657	0.16	0.045	1.42468e-15	GE
Ssx2ip	8.50105e-20	0.365696	1.44152	0.221	0.076	1.48972e-15	GE
Car2	1.02456e-19	0.392013	1.47996	0.233	0.083	1.79544e-15	GE
Net1	1.48216e-19	0.345974	1.41337	0.27	0.104	2.59734e-15	GE
Oas1a	1.55015e-19	0.304758	1.3563	0.16	0.046	2.71649e-15	GE
Pdgfa	2.54444e-19	0.447352	1.56417	0.35	0.153	4.45887e-15	GE
Stxbp2	2.89014e-19	0.382594	1.46608	0.129	0.033	5.06468e-15	GE
Nasp	3.2959e-19	0.544475	1.7237	0.442	0.23	5.77573e-15	GE
Rpl7	3.72216e-19	0.31245	1.36677	0.945	0.88	6.52271e-15	GE
Erdr1	3.7853e-19	0.362525	1.43695	0.193	0.063	6.63336e-15	GE
Bicd1	5.10821e-19	0.399457	1.49101	0.196	0.065	8.95162e-15	GE
Ctnnb1	5.63034e-19	0.467981	1.59677	0.543	0.305	9.86661e-15	GE
Blnk	6.037e-19	0.300491	1.35052	0.129	0.033	1.05792e-14	GE
Set	6.42173e-19	0.453342	1.57356	0.666	0.43	1.12534e-14	GE
Eif5b	7.86197e-19	0.569439	1.76728	0.678	0.461	1.37773e-14	GE
5930412G12Rik	1.12932e-18	0.26565	1.30428	0.126	0.032	1.97903e-14	GE
Cgn	1.28994e-18	0.338191	1.40241	0.166	0.051	2.26049e-14	GE
Kif21a	1.6581e-18	0.382686	1.46622	0.181	0.058	2.90565e-14	GE
Nck2	1.90179e-18	0.293325	1.34088	0.12	0.029	3.3327e-14	GE
Hnrnph3	1.99637e-18	0.472577	1.60412	0.445	0.234	3.49844e-14	GE
Npm1	2.02525e-18	0.332897	1.395	0.887	0.805	3.54905e-14	GE
Rad50	2.89803e-18	0.406996	1.5023	0.454	0.234	5.0785e-14	GE
Col8a1	3.10127e-18	0.3567	1.42861	0.129	0.033	5.43466e-14	GE
Cdkl1	3.2894e-18	0.391751	1.47957	0.298	0.124	5.76434e-14	GE
Phf14	3.81349e-18	0.483474	1.6217	0.537	0.304	6.68277e-14	GE
St14	3.98785e-18	0.380073	1.46239	0.175	0.056	6.98831e-14	GE
Kif20b	4.72065e-18	0.551138	1.73523	0.196	0.068	8.27247e-14	GE
Cab39	6.64078e-18	0.41872	1.52001	0.304	0.133	1.16373e-13	GE
Galnt7	7.49476e-18	0.318162	1.3746	0.209	0.073	1.31338e-13	GE
Gm13225	7.94061e-18	0.445439	1.56117	0.344	0.157	1.39151e-13	GE
Hnrnpul2	9.6476e-18	0.437522	1.54886	0.359	0.169	1.69065e-13	GE
Kcnk1	1.24815e-17	0.347277	1.41521	0.227	0.085	2.18727e-13	GE
Anp32b	1.26225e-17	0.500126	1.64893	0.758	0.582	2.21196e-13	GE
Auts2	1.47501e-17	0.327845	1.38797	0.239	0.092	2.5848e-13	GE
Rsf1	2.83816e-17	0.431788	1.54001	0.488	0.271	4.97359e-13	GE
Larp1	3.30716e-17	0.392322	1.48041	0.242	0.095	5.79547e-13	GE
Dpp4	3.51965e-17	0.354757	1.42583	0.175	0.058	6.16784e-13	GE
Prkci	3.80246e-17	0.39623	1.48621	0.301	0.131	6.66343e-13	GE
Chd2	3.83919e-17	0.521734	1.68495	0.334	0.157	6.72779e-13	GE
Stmn1	4.05024e-17	0.392955	1.48135	0.356	0.168	7.09765e-13	GE
Eif4enif1	4.63698e-17	0.370246	1.44809	0.248	0.099	8.12585e-13	GE
Naa15	8.11904e-17	0.455958	1.57768	0.442	0.235	1.42278e-12	GE
Rdx	9.24595e-17	0.434032	1.54347	0.62	0.395	1.62026e-12	GE
Psmc1	9.81119e-17	0.404912	1.49917	0.534	0.309	1.71931e-12	GE
Ctbp2	9.85338e-17	0.38255	1.46602	0.279	0.121	1.72671e-12	GE
St6galnac2	1.02076e-16	0.268385	1.30785	0.126	0.034	1.78878e-12	GE
Hnrnpm	1.05378e-16	0.455245	1.57656	0.656	0.464	1.84664e-12	GE
Pdap1	1.05597e-16	0.417454	1.51809	0.733	0.52	1.85048e-12	GE
2810004N23Rik	1.27685e-16	0.436813	1.54777	0.399	0.203	2.23754e-12	GE
Tgif1	1.28235e-16	0.375106	1.45515	0.181	0.062	2.24718e-12	GE
Scaper	1.73943e-16	0.303967	1.35522	0.273	0.114	3.04817e-12	GE
Strbp	1.82208e-16	0.359775	1.43301	0.322	0.147	3.19301e-12	GE
Grin2b	2.02734e-16	0.295644	1.34399	0.12	0.032	3.55271e-12	GE
Gcnt2	2.14984e-16	0.287392	1.33295	0.15	0.046	3.76738e-12	GE
Zc3h13	2.2504e-16	0.401504	1.49407	0.58	0.345	3.9436e-12	GE
Oas1g	2.58369e-16	0.251662	1.28616	0.147	0.045	4.52765e-12	GE
Irf2bp2	2.69083e-16	0.37803	1.45941	0.27	0.114	4.71541e-12	GE
Kdm1a	2.73467e-16	0.432516	1.54113	0.273	0.118	4.79223e-12	GE
Dlgap1	2.78127e-16	0.293091	1.34056	0.123	0.033	4.87389e-12	GE
Kdm2a	2.89516e-16	0.35847	1.43114	0.255	0.105	5.07348e-12	GE
Nop56	3.19266e-16	0.467683	1.59629	0.555	0.346	5.59482e-12	GE
Ccdc181	3.82518e-16	0.393452	1.48209	0.178	0.061	6.70325e-12	GE
Hmgcs1	3.86367e-16	0.42247	1.52573	0.267	0.114	6.77069e-12	GE
Hnrnpab	3.90057e-16	0.414192	1.51315	0.592	0.373	6.83535e-12	GE
Tspan1	3.92722e-16	0.306608	1.35881	0.178	0.061	6.88206e-12	GE
Robo1	5.43379e-16	0.345546	1.41276	0.138	0.042	9.52217e-12	GE
Rassf10	5.85354e-16	0.329025	1.38961	0.113	0.03	1.02577e-11	GE
Hist1h2ao	6.0911e-16	0.558107	1.74736	0.359	0.18	1.0674e-11	GE
Nav2	6.40959e-16	0.323818	1.3824	0.236	0.094	1.12322e-11	GE
Kdm5a	6.5193e-16	0.496655	1.64322	0.365	0.185	1.14244e-11	GE
Sms	7.44698e-16	0.298147	1.34736	0.224	0.087	1.30501e-11	GE
Tmf1	9.89957e-16	0.351454	1.42113	0.239	0.097	1.7348e-11	GE
Iah1	1.09825e-15	0.307539	1.36007	0.199	0.073	1.92457e-11	GE
F11r	1.35669e-15	0.309826	1.36319	0.23	0.092	2.37747e-11	GE
Sec11c	1.50568e-15	0.350632	1.41997	0.236	0.096	2.63855e-11	GE
Ppargc1a	1.5759e-15	0.270303	1.31036	0.12	0.033	2.76161e-11	GE
Rif1	1.71911e-15	0.453618	1.574	0.445	0.242	3.01257e-11	GE
B4galt6	1.97875e-15	0.260218	1.29721	0.113	0.03	3.46756e-11	GE
Snw1	2.14222e-15	0.41875	1.52006	0.54	0.33	3.75403e-11	GE
Ctsb	2.33408e-15	0.339827	1.4047	0.58	0.366	4.09024e-11	GE
Tkt	2.43067e-15	0.430334	1.53777	0.393	0.206	4.2595e-11	GE
Ccdc88c	2.52195e-15	0.254564	1.2899	0.117	0.032	4.41946e-11	GE
Nrip1	2.82299e-15	0.371624	1.45009	0.331	0.157	4.947e-11	GE
Dynll2	2.94057e-15	0.372186	1.4509	0.307	0.143	5.15305e-11	GE
Cdc5l	3.3794e-15	0.416442	1.51656	0.423	0.227	5.92206e-11	GE
Axin2	3.52171e-15	0.468557	1.59769	0.233	0.097	6.17145e-11	GE
Tjp2	4.13386e-15	0.345865	1.41321	0.279	0.124	7.24418e-11	GE
Ino80b	4.65738e-15	0.265028	1.30347	0.123	0.035	8.16159e-11	GE
Hist1h2ah	5.21477e-15	0.53298	1.704	0.252	0.108	9.13836e-11	GE
Ezh2	5.39305e-15	0.367376	1.44394	0.322	0.153	9.45078e-11	GE
Rplp2	6.20071e-15	0.256806	1.29279	0.963	0.901	1.08661e-10	GE
Tpr	7.28127e-15	0.419227	1.52078	0.666	0.457	1.27597e-10	GE
Hells	8.1634e-15	0.462315	1.58775	0.255	0.113	1.43055e-10	GE
Hist1h2ae	8.1823e-15	0.560722	1.75194	0.23	0.096	1.43387e-10	GE
Pam	9.34719e-15	0.355155	1.4264	0.356	0.178	1.638e-10	GE
Slc25a13	9.47948e-15	0.326257	1.38577	0.19	0.071	1.66118e-10	GE
H2afj	9.62602e-15	0.419199	1.52074	0.377	0.198	1.68686e-10	GE
Anp32a	9.86676e-15	0.408832	1.50506	0.69	0.513	1.72905e-10	GE
Gm5611	1.01563e-14	0.371227	1.44951	0.758	0.583	1.77979e-10	GE
Znhit6	1.01627e-14	0.348184	1.41649	0.319	0.152	1.78091e-10	GE
Ppig	1.05928e-14	0.40901	1.50533	0.549	0.346	1.85629e-10	GE
Dclre1a	1.11664e-14	0.33102	1.39239	0.202	0.078	1.95679e-10	GE
Hist1h2af	1.18193e-14	0.518071	1.67879	0.233	0.097	2.07121e-10	GE
Mthfd1	1.31746e-14	0.310721	1.36441	0.187	0.07	2.30872e-10	GE
Gpatch4	1.42027e-14	0.44469	1.56001	0.218	0.09	2.48889e-10	GE
Suz12	1.59709e-14	0.387658	1.47353	0.23	0.097	2.79875e-10	GE
Jakmip1	1.63686e-14	0.302682	1.35348	0.123	0.036	2.86843e-10	GE
Rcc2	1.97366e-14	0.324361	1.38315	0.184	0.068	3.45864e-10	GE
Lphn3	2.19349e-14	0.326413	1.38599	0.221	0.09	3.84388e-10	GE
Ybx3	2.2334e-14	0.371418	1.44979	0.31	0.149	3.91381e-10	GE
Ubxn2a	2.31428e-14	0.371037	1.44924	0.279	0.129	4.05554e-10	GE
Gm6625	2.62326e-14	0.388787	1.47519	0.472	0.279	4.59701e-10	GE
Ormdl2	2.77966e-14	0.291598	1.33857	0.135	0.043	4.87107e-10	GE
Rock1	3.02398e-14	0.332888	1.39499	0.479	0.27	5.29923e-10	GE
Upf3b	3.13085e-14	0.408877	1.50513	0.34	0.172	5.4865e-10	GE
Msx2	3.29035e-14	0.297872	1.34699	0.117	0.034	5.766e-10	GE
Plxnb1	3.55481e-14	0.311682	1.36572	0.123	0.037	6.22946e-10	GE
Mapk13	3.71943e-14	0.270908	1.31115	0.172	0.062	6.51792e-10	GE
Nfat5	3.85194e-14	0.349327	1.41811	0.356	0.183	6.75015e-10	GE
Tspan8	3.99903e-14	0.303825	1.35503	0.264	0.115	7.0079e-10	GE
Lsr	4.04837e-14	0.262259	1.29986	0.132	0.042	7.09437e-10	GE
Baz1a	5.06493e-14	0.296062	1.34455	0.132	0.042	8.87578e-10	GE
Cmtm8	5.19822e-14	0.306788	1.35905	0.169	0.061	9.10936e-10	GE
Pak1ip1	5.68197e-14	0.299189	1.34876	0.276	0.126	9.95708e-10	GE
Zfp91	6.01464e-14	0.530874	1.70042	0.411	0.233	1.05401e-09	GE
Ralbp1	6.49983e-14	0.413965	1.5128	0.448	0.255	1.13903e-09	GE
Elf3	6.52823e-14	0.273854	1.31502	0.156	0.055	1.14401e-09	GE
Mllt3	7.12647e-14	0.301	1.35121	0.313	0.15	1.24884e-09	GE
Mknk2	7.43638e-14	0.370041	1.44779	0.181	0.07	1.30315e-09	GE
Sf3b2	8.96095e-14	0.391952	1.47987	0.687	0.501	1.57032e-09	GE
Rab25	9.76995e-14	0.272327	1.31302	0.135	0.044	1.71209e-09	GE
Sfxn1	1.00876e-13	0.387371	1.4731	0.313	0.154	1.76776e-09	GE
Nop58	1.3237e-13	0.345521	1.41273	0.632	0.429	2.31964e-09	GE
Ankrd11	1.35244e-13	0.470095	1.60015	0.534	0.334	2.37001e-09	GE
Hs6st1	1.67766e-13	0.255783	1.29147	0.129	0.041	2.93994e-09	GE
Rbbp6	1.88099e-13	0.345932	1.41331	0.555	0.342	3.29624e-09	GE
Emb	1.99387e-13	0.272595	1.31337	0.199	0.079	3.49406e-09	GE
Zcchc2	2.13377e-13	0.254981	1.29044	0.123	0.038	3.73923e-09	GE
Prpf40a	2.15716e-13	0.357592	1.42988	0.512	0.31	3.78022e-09	GE
Fam60a	2.24741e-13	0.352893	1.42318	0.215	0.091	3.93836e-09	GE
Fam32a	2.26193e-13	0.381583	1.4646	0.42	0.238	3.96381e-09	GE
Hn1	2.77895e-13	0.266478	1.30536	0.252	0.112	4.86983e-09	GE
Hnrnpa0	3.04072e-13	0.363746	1.43871	0.374	0.202	5.32856e-09	GE
Tbcel	3.34107e-13	0.317756	1.37404	0.135	0.045	5.85489e-09	GE
Hist1h1e	3.42929e-13	0.715876	2.04598	0.331	0.176	6.0095e-09	GE
Etfb	3.47478e-13	0.388125	1.47421	0.494	0.299	6.08921e-09	GE
Aldh16a1	3.6202e-13	0.262741	1.30049	0.113	0.034	6.34404e-09	GE
Nudt14	3.91058e-13	0.28551	1.33044	0.175	0.066	6.8529e-09	GE
Setx	4.39895e-13	0.301852	1.35236	0.215	0.091	7.70873e-09	GE
Ctcf	4.53128e-13	0.327459	1.38744	0.414	0.229	7.94062e-09	GE
Neat1	4.66568e-13	0.336756	1.4004	0.301	0.146	8.17614e-09	GE
Hddc2	5.41539e-13	0.338544	1.4029	0.38	0.204	9.48993e-09	GE
Elovl6	5.53129e-13	0.285404	1.3303	0.196	0.079	9.69304e-09	GE
Ccdc34	5.91257e-13	0.432946	1.54179	0.337	0.181	1.03612e-08	GE
Pls3	6.29448e-13	0.313404	1.36807	0.417	0.23	1.10305e-08	GE
Ing2	6.30107e-13	0.339333	1.40401	0.172	0.066	1.1042e-08	GE
Dazap2	6.84462e-13	0.299999	1.34986	0.267	0.124	1.19945e-08	GE
Hist1h2ak	7.0165e-13	0.511088	1.6671	0.193	0.079	1.22957e-08	GE
Cxadr	7.07517e-13	0.26425	1.30245	0.138	0.047	1.23985e-08	GE
Eif3c	7.55563e-13	0.34717	1.41506	0.727	0.565	1.32405e-08	GE
Abcf1	7.66669e-13	0.357474	1.42971	0.46	0.271	1.34351e-08	GE
Gtf3c6	8.91236e-13	0.309395	1.3626	0.264	0.123	1.5618e-08	GE
Prom1	9.00048e-13	0.286217	1.33138	0.132	0.044	1.57724e-08	GE
Supt16	1.02303e-12	0.317857	1.37418	0.534	0.339	1.79276e-08	GE
Txnrd1	1.16506e-12	0.301169	1.35144	0.276	0.132	2.04165e-08	GE
Zfp827	1.17332e-12	0.301564	1.35197	0.169	0.065	2.05613e-08	GE
Stox2	1.18357e-12	0.396261	1.48626	0.202	0.086	2.07408e-08	GE
Top1	1.24427e-12	0.364082	1.43919	0.567	0.369	2.18046e-08	GE
Abcd3	1.30904e-12	0.322433	1.38048	0.322	0.165	2.29396e-08	GE
Brd3	1.3459e-12	0.371466	1.44986	0.506	0.313	2.35855e-08	GE
Hint2	1.3722e-12	0.258564	1.29507	0.196	0.081	2.40465e-08	GE
Apex1	1.5994e-12	0.332874	1.39497	0.374	0.204	2.80279e-08	GE
Prpf38b	1.68639e-12	0.3916	1.47935	0.699	0.483	2.95524e-08	GE
Ung	2.27973e-12	0.27696	1.31911	0.113	0.036	3.995e-08	GE
Cpd	2.49959e-12	0.285495	1.33042	0.209	0.089	4.38028e-08	GE
Arhgef28	2.59854e-12	0.309597	1.36288	0.144	0.052	4.55368e-08	GE
Ssbp3	2.61867e-12	0.251162	1.28552	0.221	0.096	4.58895e-08	GE
Dnase2a	2.87652e-12	0.29696	1.34576	0.117	0.038	5.04082e-08	GE
Lgi1	3.07533e-12	0.306036	1.35803	0.144	0.052	5.38922e-08	GE
Ddx24	3.11438e-12	0.363607	1.43851	0.552	0.352	5.45763e-08	GE
Ncor1	3.28272e-12	0.405051	1.49938	0.589	0.399	5.75264e-08	GE
Prdx6	3.30486e-12	0.341669	1.40729	0.359	0.196	5.79143e-08	GE
Hist1h1b	3.50351e-12	0.528213	1.6959	0.135	0.048	6.13955e-08	GE
Fra10ac1	3.54426e-12	0.418751	1.52006	0.239	0.113	6.21095e-08	GE
Tnrc6a	3.72136e-12	0.359504	1.43262	0.457	0.274	6.5213e-08	GE
Arid1a	3.99199e-12	0.349854	1.41886	0.307	0.158	6.99557e-08	GE
Cdk5rap2	4.21067e-12	0.377084	1.45803	0.276	0.138	7.37878e-08	GE
Hist1h2ac	4.40784e-12	0.527188	1.69416	0.255	0.122	7.7243e-08	GE
Ddx21	4.60659e-12	0.371059	1.44927	0.506	0.322	8.07259e-08	GE
Mgst1	5.01089e-12	0.293666	1.34134	0.408	0.226	8.78108e-08	GE
Rabep1	5.89183e-12	0.390683	1.47799	0.387	0.22	1.03249e-07	GE
Zfp292	5.98482e-12	0.333565	1.39594	0.39	0.215	1.04878e-07	GE
Gm20594	6.0042e-12	0.357011	1.42905	0.187	0.079	1.05218e-07	GE
U2surp	6.14641e-12	0.357089	1.42916	0.583	0.39	1.0771e-07	GE
Stard4	6.30632e-12	0.270288	1.31034	0.163	0.063	1.10512e-07	GE
Pum2	7.02884e-12	0.294197	1.34205	0.258	0.123	1.23173e-07	GE
Fuca1	7.10877e-12	0.276325	1.31828	0.27	0.13	1.24574e-07	GE
Cenpb	7.23726e-12	0.391708	1.47951	0.304	0.16	1.26826e-07	GE
Lima1	7.26108e-12	0.331677	1.3933	0.475	0.291	1.27243e-07	GE
Ssb	7.50711e-12	0.34292	1.40906	0.702	0.565	1.31555e-07	GE
Ddx10	8.43773e-12	0.381638	1.46468	0.236	0.11	1.47863e-07	GE
Fmnl2	8.51085e-12	0.319949	1.37706	0.169	0.068	1.49144e-07	GE
Pdcd4	8.85192e-12	0.30787	1.36052	0.54	0.339	1.55121e-07	GE
Hdac2	9.42192e-12	0.259879	1.29677	0.356	0.187	1.6511e-07	GE
Hist1h2ag	9.66991e-12	0.575713	1.7784	0.273	0.137	1.69455e-07	GE
Kif15	1.07513e-11	0.390538	1.47778	0.135	0.049	1.88405e-07	GE
Ddx18	1.08771e-11	0.374485	1.45424	0.356	0.196	1.90611e-07	GE
Casz1	1.11251e-11	0.27338	1.3144	0.166	0.065	1.94957e-07	GE
Eprs	1.22908e-11	0.34457	1.41138	0.564	0.373	2.15384e-07	GE
Lig1	1.36634e-11	0.389857	1.47677	0.316	0.169	2.39437e-07	GE
Fdps	1.55833e-11	0.253442	1.28845	0.135	0.049	2.73082e-07	GE
Safb2	1.60994e-11	0.333058	1.39523	0.445	0.269	2.82126e-07	GE
Neu1	1.69757e-11	0.355688	1.42716	0.144	0.054	2.97482e-07	GE
Uhrf1bp1l	1.86194e-11	0.271809	1.31234	0.163	0.064	3.26287e-07	GE
Dnajc2	1.93299e-11	0.306758	1.35901	0.337	0.182	3.38738e-07	GE
Ddx46	1.97287e-11	0.395914	1.48574	0.515	0.332	3.45726e-07	GE
Srrm2	2.17245e-11	0.297557	1.34657	0.785	0.648	3.807e-07	GE
Nsmf	2.21445e-11	0.32944	1.39019	0.181	0.077	3.8806e-07	GE
Sat1	2.2712e-11	0.326463	1.38606	0.31	0.163	3.98005e-07	GE
Whsc1	2.49833e-11	0.30667	1.35889	0.294	0.151	4.37807e-07	GE
Fam105b	2.52681e-11	0.269877	1.3098	0.12	0.041	4.42798e-07	GE
Psma7	2.72439e-11	0.286891	1.33228	0.742	0.567	4.77422e-07	GE
Bptf	2.91423e-11	0.360283	1.43374	0.485	0.305	5.1069e-07	GE
Setd8	3.51069e-11	0.253639	1.28871	0.199	0.087	6.15213e-07	GE
Nin	4.11762e-11	0.422847	1.5263	0.212	0.098	7.21572e-07	GE
Aplp2	4.41753e-11	0.300999	1.35121	0.552	0.364	7.74127e-07	GE
Pura	4.43787e-11	0.346443	1.41403	0.396	0.229	7.77693e-07	GE
Ubxn1	4.93101e-11	0.349034	1.4177	0.512	0.342	8.6411e-07	GE
Ttc1	5.11726e-11	0.351529	1.42124	0.294	0.153	8.96749e-07	GE
Tspo	5.69449e-11	0.279193	1.32206	0.331	0.179	9.97902e-07	GE
Dync1i1	6.51339e-11	0.272338	1.31303	0.117	0.041	1.14141e-06	GE
Hist1h2ab	6.53558e-11	0.504206	1.65567	0.215	0.1	1.1453e-06	GE
Esf1	6.77098e-11	0.300304	1.35027	0.396	0.231	1.18655e-06	GE
Ep300	7.10325e-11	0.291624	1.3386	0.178	0.076	1.24477e-06	GE
Chd6	7.18552e-11	0.284582	1.32921	0.494	0.305	1.25919e-06	GE
Hdac11	7.62358e-11	0.276712	1.31879	0.107	0.036	1.33596e-06	GE
Stard10	8.59451e-11	0.252389	1.2871	0.107	0.036	1.5061e-06	GE
Cdca7l	9.01357e-11	0.309962	1.36337	0.175	0.075	1.57954e-06	GE
Lig3	9.30564e-11	0.315794	1.37135	0.135	0.051	1.63072e-06	GE
Rbm26	9.53701e-11	0.332732	1.39477	0.298	0.157	1.67127e-06	GE
Smarca5	9.78825e-11	0.367807	1.44456	0.433	0.265	1.71529e-06	GE
Zfp553	1.05596e-10	0.323719	1.38226	0.242	0.118	1.85046e-06	GE
Tnks2	1.05975e-10	0.264892	1.30329	0.273	0.139	1.85711e-06	GE
Alkbh8	1.122e-10	0.27436	1.31569	0.138	0.053	1.9662e-06	GE
Rpl13a-ps1	1.19847e-10	0.28181	1.32553	0.779	0.606	2.10021e-06	GE
Eif3j1	1.33008e-10	0.305863	1.3578	0.448	0.279	2.33083e-06	GE
Nol7	1.45302e-10	0.334066	1.39664	0.546	0.365	2.54627e-06	GE
Plekha7	1.58652e-10	0.280737	1.32411	0.113	0.04	2.78021e-06	GE
Aimp1	1.87595e-10	0.344844	1.41177	0.466	0.294	3.28741e-06	GE
Tada2a	1.92134e-10	0.260137	1.29711	0.16	0.066	3.36695e-06	GE
Gm4204	2.07649e-10	0.287823	1.33352	0.761	0.596	3.63883e-06	GE
Ldhb	2.36263e-10	0.271616	1.31208	0.408	0.244	4.14027e-06	GE
Bclaf1	2.68422e-10	0.308641	1.36157	0.629	0.442	4.70383e-06	GE
Hist1h2ad	2.72649e-10	0.507952	1.66188	0.236	0.118	4.7779e-06	GE
Tcerg1	2.75092e-10	0.368282	1.44525	0.353	0.208	4.82072e-06	GE
Vgll4	2.75346e-10	0.321281	1.37889	0.291	0.156	4.82516e-06	GE
Scaf11	2.7922e-10	0.372616	1.45153	0.463	0.304	4.89305e-06	GE
Por	3.0326e-10	0.367688	1.44439	0.258	0.134	5.31432e-06	GE
Hdgf	3.65692e-10	0.321935	1.3798	0.387	0.226	6.40838e-06	GE
Timm13	3.78584e-10	0.31186	1.36596	0.448	0.284	6.63431e-06	GE
Wdr59	3.81098e-10	0.304377	1.35578	0.113	0.04	6.67836e-06	GE
Asxl2	3.81355e-10	0.260006	1.29694	0.258	0.131	6.68287e-06	GE
Ythdc1	4.61737e-10	0.330672	1.3919	0.607	0.427	8.09147e-06	GE
Srrm1	5.12063e-10	0.272824	1.31367	0.733	0.575	8.97339e-06	GE
AU019823	5.31199e-10	0.262	1.29953	0.166	0.071	9.30874e-06	GE
Atp5e	5.36213e-10	0.274884	1.31638	0.755	0.598	9.3966e-06	GE
Ddx3x	5.75494e-10	0.294445	1.34238	0.454	0.283	1.0085e-05	GE
Lyplal1	5.78876e-10	0.260063	1.29701	0.126	0.048	1.01442e-05	GE
Sars	5.82471e-10	0.297493	1.34648	0.439	0.274	1.02072e-05	GE
Cnot6	5.88516e-10	0.305725	1.35761	0.255	0.131	1.03131e-05	GE
Pabpc4	6.41351e-10	0.314535	1.36962	0.279	0.151	1.1239e-05	GE
Ppap2c	6.75749e-10	0.276406	1.31838	0.12	0.045	1.18418e-05	GE
Cdca7	7.26799e-10	0.256501	1.2924	0.347	0.198	1.27364e-05	GE
Hist1h1d	7.89691e-10	0.512079	1.66876	0.224	0.112	1.38385e-05	GE
Prdm2	7.95881e-10	0.317466	1.37364	0.233	0.117	1.3947e-05	GE
Ppfia1	8.50494e-10	0.33419	1.39681	0.144	0.059	1.4904e-05	GE
Rabgap1l	8.5081e-10	0.264867	1.30326	0.212	0.101	1.49096e-05	GE
Pbrm1	8.87169e-10	0.272018	1.31261	0.451	0.286	1.55468e-05	GE
Pdcd11	9.32013e-10	0.3382	1.40242	0.282	0.154	1.63326e-05	GE
Gm6594	1.19144e-09	0.261319	1.29864	0.224	0.111	2.08788e-05	GE
Psme4	1.21024e-09	0.28925	1.33543	0.239	0.121	2.12082e-05	GE
Ktn1	1.21781e-09	0.324608	1.38349	0.629	0.455	2.13408e-05	GE
Rnf20	1.27264e-09	0.34853	1.41698	0.279	0.151	2.23018e-05	GE
Fnbp4	1.28501e-09	0.347919	1.41612	0.362	0.214	2.25185e-05	GE
Rpl38	1.30346e-09	0.255091	1.29058	0.914	0.817	2.28419e-05	GE
Pmepa1	1.33109e-09	0.287337	1.33287	0.104	0.037	2.33259e-05	GE
Srek1	1.37855e-09	0.340168	1.40518	0.414	0.254	2.41577e-05	GE
Kat6a	1.41116e-09	0.33331	1.39558	0.282	0.154	2.47292e-05	GE
Sec63	1.45381e-09	0.268377	1.30784	0.291	0.156	2.54766e-05	GE
Cep70	1.51111e-09	0.253438	1.28845	0.15	0.063	2.64808e-05	GE
Phip	1.52387e-09	0.326153	1.38563	0.34	0.199	2.67043e-05	GE
Zmynd8	1.54615e-09	0.36091	1.43463	0.227	0.115	2.70947e-05	GE
Nap1l1	1.59006e-09	0.296487	1.34512	0.702	0.547	2.78641e-05	GE
Mdn1	1.61805e-09	0.273182	1.31414	0.193	0.091	2.83547e-05	GE
Hmgb2	1.66096e-09	0.528979	1.6972	0.515	0.37	2.91067e-05	GE
Aspm	1.76425e-09	0.291404	1.33831	0.11	0.04	3.09167e-05	GE
Nr2f6	2.00656e-09	0.274579	1.31598	0.123	0.048	3.51629e-05	GE
Mphosph8	2.10034e-09	0.266278	1.3051	0.472	0.3	3.68064e-05	GE
Incenp	2.16027e-09	0.443262	1.55778	0.196	0.095	3.78565e-05	GE
Ucp2	2.2563e-09	0.263487	1.30146	0.153	0.066	3.95394e-05	GE
Ammecr1	2.31289e-09	0.258114	1.29449	0.117	0.044	4.05311e-05	GE
Hist1h2ai	2.3207e-09	0.470863	1.60138	0.221	0.112	4.0668e-05	GE
Vcp	2.51124e-09	0.313629	1.36838	0.497	0.333	4.4007e-05	GE
Usp10	2.52984e-09	0.285549	1.33049	0.316	0.181	4.43328e-05	GE
Rpl36al	2.53139e-09	0.293384	1.34096	0.702	0.558	4.43601e-05	GE
Lyar	2.58138e-09	0.322109	1.38004	0.331	0.192	4.52361e-05	GE
Dbi	2.89057e-09	0.27448	1.31585	0.482	0.311	5.06543e-05	GE
Ryk	3.15313e-09	0.297353	1.34629	0.224	0.114	5.52555e-05	GE
Mrpl52	3.33468e-09	0.326483	1.38609	0.531	0.362	5.84369e-05	GE
Snrnp200	3.75343e-09	0.331297	1.39277	0.218	0.111	6.57751e-05	GE
Larp7	3.83928e-09	0.302819	1.35367	0.35	0.207	6.72796e-05	GE
Cnot1	5.16171e-09	0.277439	1.31975	0.258	0.137	9.04538e-05	GE
Dync1h1	5.24583e-09	0.312977	1.36749	0.252	0.134	9.19279e-05	GE
Gm16485	5.4699e-09	0.35052	1.41981	0.187	0.091	9.58546e-05	GE
Smc4	6.37209e-09	0.330925	1.39226	0.426	0.27	0.000111664	GE
Huwe1	6.6718e-09	0.335923	1.39923	0.371	0.234	0.000116917	GE
Hist1h1c	7.43646e-09	0.439811	1.55241	0.227	0.12	0.000130317	GE
Hmgb3	7.50013e-09	0.267974	1.30731	0.267	0.145	0.000131432	GE
Zrsr2	7.62868e-09	0.293292	1.34083	0.291	0.162	0.000133685	GE
Cdca8	7.68028e-09	0.301746	1.35222	0.147	0.064	0.000134589	GE
Mis18bp1	7.68989e-09	0.251453	1.28589	0.104	0.038	0.000134758	GE
Cul3	9.17479e-09	0.25771	1.29396	0.227	0.118	0.000160779	GE
Cyfip1	9.6735e-09	0.299358	1.34899	0.291	0.165	0.000169519	GE
Baz1b	1.08509e-08	0.315922	1.37152	0.442	0.291	0.000190152	GE
Hist1h2an	1.11896e-08	0.553997	1.7402	0.209	0.107	0.000196087	GE
2510002D24Rik	1.27455e-08	0.265087	1.30354	0.221	0.114	0.000223352	GE
Ankrd17	1.37942e-08	0.266595	1.30551	0.319	0.184	0.00024173	GE
[truncated: 5,248 more rows]
